# Supplementary material for: Chronic glucose-dependent insulinotropic polypeptide receptor (GIPR) agonism desensitizes adipocyte GIPR activity mimicking functional GIPR antagonism
Source: Nat Commun. 2020 Oct 5;11:4981. doi: 10.1038/s41467-020-18751-8 (PMC7536395; doi:10.1038/s41467-020-18751-8)
Supplement: Supplementary file 4 — Supplemental Data 1 [file 41467_2020_18751_MOESM4_ESM.xlsx]

## Sheet: Explanation
	OrigScale	values are normalized in terms of raw area counts.
		Note: for a single day run, this is equivalent to the raw data
	ScaledImpData	each biochemical in OrigScale is re-scaled to have median equal to 1
		then, missing values are imputed with the minimum
	Sample Manifest	This is the list of meta data and samples from the client
	Box Plots	This is the graphical representation of ScaledImpData for each biochemical
		(ordered in the same way as the "Pathway Heatmap" table)
	Stat Sum	The number of altered biochemicals and directional changes between the various treatment group comparisons
	Pathway Heat Map	This is the heatmap associated with the statistical analysis of the data
		Indicates ratios, p- and q-values for each comparison
		0.55	Green: indicates significant difference (p≤0.05) between the groups shown; GREEN indicates a ratio < 1
		1.71	Red: indicates significant difference (p≤0.05) between the groups shown; RED indicates a ratio > 1
		0.65	Light green: narrowly missed cutoff for significance; 0.05<p<0.10; light green indicates a ratio < 1
		1.8	Light red: narrowly missed cutoff for significance; 0.05<p<0.10; light red indicates a ratio > 1
		1.2	Non-colored text and cell: mean values are not significantly different for that comparison
	* indicates compounds that have not been officially confirmed based on a standard, but we are confident in its identity

## Sheet: Pathway Heat Map
	Supplemental Data 1 - Metabolic profiling of plasma from DIO mice
	Heat map of statistically significant biochemicals profiled in this study. Red and green shaded cells indicate p≤0.05 (red indicates that the mean values are significantly higher for that comparison; green values significantly lower). Light red and light green shaded cells indicate 0.05<p<0.10 (light red indicates that the mean values trend higher for that comparison; light green values trend low…
											Fold of Change				Statistical Values							Mean Values				% Filled Values
											muGIPR-Ab	LA-Agonist	LA-Agonist		muGIPR-Ab		LA-Agonist		LA-Agonist			Vehicle	muGIPR-Ab	LA-Agonist		Vehicle	muGIPR-Ab	LA-Agonist		Super Pathway	Sub Pathway	Chemical ID	CAS	RI	Mass
															Vehicle		Vehicle		muGIPR-Ab
	Pathway Sort Order	Super Pathway	Sub Pathway	Biochemical Name	Platform	Comp ID	KEGG	HMDB	PUBCHEM	X	Vehicle	Vehicle	muGIPR-Ab	X	p-value	q-value	p-value	q-value	p-value	q-value	X				X				X
	1	Amino Acid	Glycine, Serine and Threonine Metabolism	glycine	LC/MS pos early	58	C00037	HMDB00123	750		1.29	1.36	1.05		0.00472086	0.0111688	0.0031681	0.00799513	0.522681	0.958885		0.7997	1.0336	1.0854		100	100	100		Amino Acid	Glycine, Serine and Threonine Metabolism	340	56-40-6	1375	76.0393
	2			N-acetylglycine	LC/MS polar	27710		HMDB00532	10972		0.76	1.03	1.35		0.188412	0.190273	0.90616	0.545342	0.157195	0.958885		1.1536	0.8789	1.1825		100	100	100		Amino Acid	Glycine, Serine and Threonine Metabolism	100001006	543-24-8	1780	116.035
	4			sarcosine	LC/MS pos early	1516	C00213	HMDB00271	1088		0.94	0.98	1.04		0.361792	0.302898	0.733457	0.499134	0.567775	0.958885		1.0088	0.9523	0.9887		100	100	100		Amino Acid	Glycine, Serine and Threonine Metabolism	1023	107-97-1	1280	90.055
	5			dimethylglycine	LC/MS pos early	5086	C01026	HMDB00092	673		0.73	0.76	1.04		0.0123403	0.0235146	0.0117772	0.0236413	0.538882	0.958885		1.2699	0.9222	0.961		100	100	100		Amino Acid	Glycine, Serine and Threonine Metabolism	806	1118-68-9	1104	104.071
	6			betaine	LC/MS pos early	3141	C00719	HMDB00043	247		1.01	1.03	1.03		0.986005	0.543489	0.701823	0.482839	0.742641	0.958885		1.0435	1.0513	1.0776		100	100	100		Amino Acid	Glycine, Serine and Threonine Metabolism	799	107-43-7	1064	118.086
	9			serine	LC/MS pos early	1648	C00065	HMDB00187	5951		1.47	1.62	1.1		3.52508e-05	0.000191751	3.98874e-06	3.7309e-05	0.0812701	0.958885		0.7061	1.0355	1.1422		100	100	100		Amino Acid	Glycine, Serine and Threonine Metabolism	503	56-45-1	1239	106.05
	10			N-acetylserine	LC/MS polar	37076		HMDB02931	65249		0.49	0.49	1.01		4.3818e-07	1.08544e-05	1.7531e-07	5.92857e-06	0.794732	0.958885		1.809	0.878	0.8883		100	100	100		Amino Acid	Glycine, Serine and Threonine Metabolism	100001851	97-14-3	2000	146.046
	16			threonine	LC/MS pos early	1284	C00188	HMDB00167	6288		1.54	1.68	1.09		5.26162e-05	0.000259133	0.000235735	0.000942119	0.478673	0.958885		0.6838	1.0563	1.1485		100	100	100		Amino Acid	Glycine, Serine and Threonine Metabolism	564	72-19-5	1514	120.066
	17			N-acetylthreonine	LC/MS neg	33939		HMDB62557	152204		0.54	0.49	0.9		1.21578e-05	8.53314e-05	2.10088e-06	2.38758e-05	0.184256	0.958885		1.8024	0.9764	0.8774		100	100	100		Amino Acid	Glycine, Serine and Threonine Metabolism	100001274	17093-74-2	821.6	160.062
	28		Alanine and Aspartate Metabolism	alanine	LC/MS pos early	1126	C00041	HMDB00161	5950		1.33	1.36	1.02		0.000608098	0.00192543	0.000637162	0.00218834	0.812031	0.958885		0.7881	1.0508	1.0681		100	100	100		Amino Acid	Alanine and Aspartate Metabolism	811	56-41-7	1700	90.055
	30			N-acetylalanine	LC/MS polar	1585	C02847	HMDB00766	88064		0.62	0.63	1.02		0.000111451	0.000494146	0.000127755	0.00056298	0.686139	0.958885		1.434	0.8918	0.9097		100	100	100		Amino Acid	Alanine and Aspartate Metabolism	1110	97-69-8	1564.8	130.051
	34			aspartate	LC/MS pos early	443	C00049	HMDB00191	5960		1.19	1.28	1.07		0.234489	0.222774	0.106589	0.128029	0.657926	0.958885		0.8877	1.0573	1.1347		100	100	100		Amino Acid	Alanine and Aspartate Metabolism	234	56-84-8	1165	134.045
	35			N-acetylaspartate (NAA)	LC/MS polar	22185	C01042	HMDB00812	65065		0.68	0.76	1.13		0.0111746	0.0218875	0.0784688	0.101759	0.57924	0.958885		1.2514	0.8475	0.9565		100	100	100		Amino Acid	Alanine and Aspartate Metabolism	100000787	997-55-7;997-55-7	3143	174.041
	38			asparagine	LC/MS pos early	512	C00152	HMDB00168	6267		1.68	1.72	1.02		0.000220651	0.000868414	0.000431353	0.00157604	0.956176	0.967922		0.6365	1.0724	1.0969		100	100	100		Amino Acid	Alanine and Aspartate Metabolism	917	70-47-3	1225	133.061
	39			N-acetylasparagine	LC/MS polar	33942		HMDB06028	99715		1.85	1.95	1.05		0.0012133	0.00345949	0.0267191	0.0438291	0.852403	0.958885		0.654	1.2112	1.2747		100	100	100		Amino Acid	Alanine and Aspartate Metabolism	100001257	4033-40-3	2250	173.057
	40			hydroxyasparagine**	LC/MS pos early	62060	C03124	HMDB32332	97663		0.95	0.92	0.96		0.736742	0.469374	0.517083	0.400915	0.701534	0.958885		1.0439	0.9922	0.9571		100	100	100		Amino Acid	Alanine and Aspartate Metabolism	100020205		1149	149.056
	41		Glutamate Metabolism	glutamate	LC/MS pos early	57	C00025	HMDB00148	611		0.97	1.03	1.07		0.632984	0.428989	0.825752	0.517853	0.548454	0.958885		1.021	0.9866	1.0509		100	100	100		Amino Acid	Glutamate Metabolism	561	56-86-0	1500	148.06
	42			glutamine	LC/MS pos early	53	C00064	HMDB00641	5961		1.3	1.29	1		0.00727506	0.0155516	0.0112229	0.0227364	0.901616	0.963167		0.796	1.0315	1.0274		100	100	100		Amino Acid	Glutamate Metabolism	563	56-85-9	1291	147.076
	43			alpha-ketoglutaramate*	LC/MS polar	62101					0.56	0.59	1.05		0.000231917	0.000896006	0.00196197	0.00550648	0.809133	0.958885		1.4804	0.8323	0.8763		100	100	100		Amino Acid	Glutamate Metabolism	100002397	18465-19-5	1916	144.03
	44			N-acetylglutamate	LC/MS polar	15720	C00624	HMDB01138	70914		0.83	0.88	1.06		0.539874	0.390638	0.817501	0.515956	0.621552	0.958885		1.1572	0.959	1.016		100	100	100		Amino Acid	Glutamate Metabolism	100000282	5817-08-03	3106	188.056
	45			N-acetylglutamine	LC/MS polar	33943	C02716	HMDB06029	182230		0.48	0.42	0.87		0.000157054	0.000642122	1.34579e-05	9.2374e-05	0.371641	0.958885		1.9348	0.9306	0.8105		100	100	100		Amino Acid	Glutamate Metabolism	100001253	2490-97-3	2140	187.072
	51			pyroglutamine*	LC/MS pos early	46225			134508		0.95	0.82	0.87		0.550998	0.397372	0.0396151	0.0599281	0.155084	0.958885		1.1316	1.0712	0.9312		100	100	100		Amino Acid	Glutamate Metabolism	100001540	2353-44-8	1900	129.066
	52			N-acetyl-aspartyl-glutamate (NAAG)	LC/MS pos early	35665	C12270	HMDB01067	5255		0.69	0.77	1.12		0.00779504	0.0162507	0.0854687	0.108594	0.660079	0.958885		1.2774	0.8752	0.9827		100	100	100		Amino Acid	Glutamate Metabolism	100001612	3106-85-2	1035	305.098
	55			carboxyethyl-GABA	LC/MS pos early	40007		HMDB02201	2572		0.57	0.6	1.04		3.55162e-05	0.000191751	6.73771e-05	0.000332923	0.62366	0.958885		1.5172	0.8686	0.9072		100	100	100		Amino Acid	Glutamate Metabolism	100003260	4386-03-02	2085	176.092
	59			S-1-pyrroline-5-carboxylate	LC/MS pos early	42370	C04322	HMDB01301	1196		1.18	1.19	1.01		0.161173	0.170983	0.230031	0.223235	0.959478	0.968647		0.9545	1.1279	1.1348		100	100	100		Amino Acid	Glutamate Metabolism	35	2906-39-0	1528	114.055
	65		Histidine Metabolism	histidine	LC/MS neg	59	C00135	HMDB00177	6274		1.36	1.39	1.02		1.94408e-05	0.000122379	2.57514e-05	0.000152984	0.681837	0.958885		0.7837	1.0641	1.0877		100	100	100		Amino Acid	Histidine Metabolism	355	5934-29-2	755.9	154.062
	66			1-methylhistidine	LC/MS pos early	30460	C01152	HMDB00001	92105		1.2	1.34	1.12		0.0873847	0.107287	0.0134329	0.0263631	0.225269	0.958885		0.8913	1.0666	1.1977		100	100	100		Amino Acid	Histidine Metabolism	100001051	332-80-9	2755	170.092
	67			3-methylhistidine	LC/MS neg	15677	C01152	HMDB00479	64969		1.62	1.9	1.17		5.90884e-05	0.000286014	4.6369e-06	4.07693e-05	0.0409304	0.958885		0.6511	1.0553	1.2347		100	100	100		Amino Acid	Histidine Metabolism	100000042	368-16-1	906.3	168.078
	68			N-acetylhistidine	LC/MS neg	33946	C02997	HMDB32055	75619		0.36	0.41	1.13		4.5311e-06	4.42221e-05	1.69819e-06	2.07375e-05	0.281237	0.958885		2.2593	0.8214	0.9241		100	100	100		Amino Acid	Histidine Metabolism	100001293	39145-52-3	900	196.073
	69			N-acetyl-3-methylhistidine*	LC/MS pos early	43256			193270		0.48	0.55	1.15		6.22186e-06	5.15596e-05	4.75171e-05	0.000255486	0.193891	0.958885		1.6535	0.7892	0.9037		100	100	100		Amino Acid	Histidine Metabolism	100002204	37841-04-6	2056	212.103
	70			N-acetyl-1-methylhistidine*	LC/MS pos early	43255			193270		0.39	0.42	1.08		2.78375e-06	3.78158e-05	2.14699e-06	2.38758e-05	0.485047	0.958885		2.2664	0.8753	0.9448		100	100	100		Amino Acid	Histidine Metabolism	100004299		2100	212.103
	72			trans-urocanate	LC/MS polar	607	C00785	HMDB00301	736715		0.38	0.6	1.57		0.0428896	0.0614342	0.400248	0.336837	0.0172309	0.958885		2.1554	0.8277	1.3033		100	100	100		Amino Acid	Histidine Metabolism	537	104-98-3	1882.5	137.036
	74			imidazole propionate	LC/MS pos early	40730		HMDB02271	70630		0.31	0.53	1.73		0.01355	0.0249177	0.122085	0.139404	0.356715	0.958885		3.387	1.0405	1.8027		100	100	100		Amino Acid	Histidine Metabolism	100003434	1074-59-5	2263	141.066
	75			formiminoglutamate	LC/MS pos early	43493	C00439	HMDB00854	439233		0.28	0.28	1.01		0.000348648	0.00122352	0.00030358	0.00114068	0.632306	0.958885		2.8522	0.7929	0.7974		100	100	100		Amino Acid	Histidine Metabolism	100002500	816-90-0	1880	175.071
	76			imidazole lactate	LC/MS pos early	15716	C05568	HMDB02320	440129		0.73	0.62	0.85		0.00802137	0.0165586	0.000698737	0.00234486	0.137774	0.958885		1.3454	0.9843	0.8355		100	100	100		Amino Acid	Histidine Metabolism	100000263	14403-45-3	2040	157.061
	77			carnosine	LC/MS pos early	1768	C00386	HMDB00033	439224		0.72	0.78	1.08		0.0161356	0.0281951	0.104423	0.127164	0.731134	0.958885		1.2296	0.89	0.9633		100	100	100		Amino Acid	Histidine Metabolism	249	305-84-0	2942	227.114
	79			N-acetylcarnosine	LC/MS neg	43488		HMDB12881	9903482		0.17	0.16	0.93		1.0989e-07	5.14178e-06	1.7396e-07	5.92857e-06	0.487969	0.958885		5.0165	0.8528	0.7894		100	100	63		Amino Acid	Histidine Metabolism	100004046	56353-15-2	1235	267.11
	80			anserine	LC/MS neg	15747	C01262	HMDB00194	112072		0.74	0.86	1.15		0.004922	0.0114882	0.172249	0.180295	0.271666	0.958885		1.1736	0.8726	1.0078		100	100	100		Amino Acid	Histidine Metabolism	100000044	10030-52-1	1124.8	239.115
	81			histamine	LC/MS pos early	1574	C00388	HMDB00870	774		0.79	1.04	1.31		0.0337478	0.0514923	0.829863	0.51969	0.04337	0.958885		1.0501	0.8343	1.0891		100	100	100		Amino Acid	Histidine Metabolism	354	51-45-6	3035	112.087
	82			1-methylhistamine	LC/MS pos early	43831	C05127	HMDB00898	3614		0.56	0.77	1.38		0.00404496	0.00973378	0.173344	0.180581	0.19846	0.958885		1.4478	0.8147	1.121		100	100	100		Amino Acid	Histidine Metabolism	100001204	501-75-7	3040	126.103
	83			1-methyl-4-imidazoleacetate	LC/MS pos early	32350	C05828	HMDB02820	75810		0.42	0.45	1.07		4.8371e-07	1.10321e-05	9.4315e-07	1.38209e-05	0.52109	0.958885		2.1274	0.8849	0.9489		100	100	100		Amino Acid	Histidine Metabolism	100001208	2625-49-2	2064	141.066
	85			1-ribosyl-imidazoleacetate*	LC/MS pos early	61868	C05131	HMDB02331	5117448		0.26	0.26	0.99		3.55e-09	7.4674e-07	1.17136e-06	1.6586e-05	0.754735	0.958885		3.5519	0.9161	0.9096		100	100	100		Amino Acid	Histidine Metabolism	100001668	29605-99-0	2006	259.092
	86			4-imidazoleacetate	LC/MS pos early	32349	C02835	HMDB02024	96215		0.78	0.91	1.16		0.0988589	0.118224	0.420224	0.345305	0.18919	0.958885		1.0997	0.8611	0.9958		100	100	100		Amino Acid	Histidine Metabolism	100001207	645-65-8	2055	127.05
	93		Lysine Metabolism	lysine	LC/MS pos early	1301	C00047	HMDB00182	5962		1.22	1.33	1.09		4.28998e-05	0.000225824	4.3883e-06	4.01911e-05	0.033131	0.958885		0.8383	1.023	1.1112		100	100	100		Amino Acid	Lysine Metabolism	407	56-87-1	2850	147.113
	94			N2-acetyllysine	LC/MS polar	36751	C12989	HMDB00446	92907		0.17	0.18	1.03		2.03e-07	7.12389e-06	1.9662e-07	5.99165e-06	0.740187	0.958885		1.3514	0.2341	0.2405		100	13	38		Amino Acid	Lysine Metabolism	100001721	1946-82-3	3372.6	187.109
	95			N6-acetyllysine	LC/MS polar	36752	C02727	HMDB00206	92832		0.79	1	1.26		0.0783205	0.0991378	0.959558	0.558102	0.0567626	0.958885		1.0256	0.8124	1.0275		100	100	100		Amino Acid	Lysine Metabolism	100001734	692-04-6	2612.6	187.109
	98			N2,N6-diacetyllysine	LC/MS neg	48455			91827		0.44	0.61	1.39		3.01745e-06	3.88147e-05	0.000164231	0.000674755	0.0047887	0.958885		1.666	0.7275	1.0099		100	100	100		Amino Acid	Lysine Metabolism	100006124	499-86-5	1604	229.119
	101			N6-methyllysine	LC/MS pos early	62860	C02728	HMDB02038	164795		1.17	1.09	0.93		0.0414962	0.0606766	0.179413	0.184653	0.234282	0.958885		0.9156	1.0723	0.995		100	100	100		Amino Acid	Lysine Metabolism	100003415	1188-07-4	2831	161.128
	102			N6,N6-dimethyllysine	LC/MS pos early	62862	C05545	HMDB13287	193344		0.81	0.78	0.96		0.0130232	0.0241599	0.00198659	0.00551399	0.564304	0.958885		1.2256	0.9932	0.9504		100	100	100		Amino Acid	Lysine Metabolism	100020417	2259-86-1	2831	175.144
	103			N6,N6,N6-trimethyllysine	LC/MS pos early	1498	C03793	HMDB01325	440120		0.74	0.71	0.96		0.00037024	0.00128855	2.85268e-05	0.000163394	0.579964	0.958885		1.2929	0.9578	0.9208		100	100	100		Amino Acid	Lysine Metabolism	189	23284-33-5	2825	189.16
	105			5-hydroxylysine	LC/MS pos early	15685	C16741	HMDB00450	1029		0.97	0.95	0.99		0.975542	0.542892	0.843947	0.523292	0.788108	0.958885		1.0552	1.0201	1.0065		100	100	100		Amino Acid	Lysine Metabolism	100000054	13204-98-3	2790	163.108
	108			2-aminoadipate	LC/MS polar	6146	C00956	HMDB00510	469		0.94	1.2	1.27		0.48142	0.363977	0.175206	0.181446	0.089902	0.958885		0.9664	0.9073	1.1552		100	100	100		Amino Acid	Lysine Metabolism	381	542-32-5;1118-90-7	3500	160.062
	110			2-oxoadipate	LC/MS polar	38347	C00322	HMDB00225	71		0.77	0.97	1.25		0.0126902	0.0239646	0.629973	0.455431	0.0874434	0.958885		1.1492	0.8871	1.1097		100	100	100		Amino Acid	Lysine Metabolism	92	3184-35-8	2635	159.03
	112			glutarylcarnitine (C5-DC)	LC/MS pos early	44664		HMDB13130	71464488		0.28	0.33	1.17		6.708e-08	4.36579e-06	7.93761e-06	6.34457e-05	0.455656	0.958885		2.9956	0.8385	0.9813		100	100	100		Amino Acid	Lysine Metabolism	100001593	102636-82-8	2393	276.144
	116			pipecolate	LC/MS pos early	1444	C00408	HMDB00070	849		1.13	1.22	1.08		0.138372	0.152542	0.0376891	0.0575306	0.29581	0.958885		0.8833	1.0023	1.08		100	100	100		Amino Acid	Lysine Metabolism	1025	4043-87-2	2200	130.086
	117			6-oxopiperidine-2-carboxylate	LC/MS neg	43231		HMDB61705	3014237		1	1.19	1.19		0.999183	0.546672	0.14547	0.160063	0.141935	0.958885		0.9231	0.9216	1.101		100	100	100		Amino Acid	Lysine Metabolism	100004499	34622-39-4	965	142.051
	122			N,N,N-trimethyl-5-aminovalerate	LC/MS pos early	57687					0.99	1.01	1.02		0.77354	0.486198	0.956806	0.558102	0.763692	0.958885		1.0353	1.0288	1.0488		100	100	100		Amino Acid	Lysine Metabolism	100015962		2186	160.133
	123		Phenylalanine Metabolism	phenylalanine	LC/MS pos early	64	C00079	HMDB00159	6140		1.06	1.1	1.04		0.214348	0.21041	0.0592882	0.0817765	0.369134	0.958885		0.944	1.0038	1.0413		100	100	100		Amino Acid	Phenylalanine Metabolism	460	63-91-2	2878	166.086
	124			N-acetylphenylalanine	LC/MS neg	33950	C03519	HMDB00512	74839		0.7	0.75	1.07		0.000560568	0.00180203	0.00339246	0.00837858	0.413344	0.958885		1.2536	0.8763	0.941		100	100	100		Amino Acid	Phenylalanine Metabolism	100001256	2018-61-3	2597	206.082
	125			1-carboxyethylphenylalanine	LC/MS neg	62566					0.68	0.75	1.11		0.144474	0.157619	0.299804	0.271191	0.570856	0.958885		1.5776	1.0735	1.1884		100	100	100		Amino Acid	Phenylalanine Metabolism	100020419		2844	236.093
	128			phenylpyruvate	LC/MS neg	566	C00166	HMDB00205	997		0.72	0.64	0.89		0.185854	0.188595	0.0712046	0.0940023	0.482353	0.958885		1.4238	1.0183	0.9057		100	100	100		Amino Acid	Phenylalanine Metabolism	241	156-06-9	2515	163.04
	129			phenyllactate (PLA)	LC/MS neg	22130	C05607	HMDB00779	3848		0.45	0.51	1.15		0.000401023	0.00136192	0.00171497	0.00499293	0.100152	0.958885		1.9085	0.8565	0.9809		100	100	100		Amino Acid	Phenylalanine Metabolism	100000774	828-01-3	2208	165.056
	133			phenylacetate	LC/MS neg	57745	C07086	HMDB00209	999		0.92	1.07	1.17		0.979905	0.542892	0.691601	0.481839	0.628419	0.958885		1.0848	0.9972	1.1642		75	63	100		Amino Acid	Phenylalanine Metabolism	100000011	103-82-2	2150	91.0554
	134			2-hydroxyphenylacetate	LC/MS polar	1432	C05852	HMDB00669	11970		0.37	0.29	0.77		0.000343881	0.00121693	1.14105e-05	8.0907e-05	0.288405	0.958885		2.177	0.8088	0.6243		100	88	100		Amino Acid	Phenylalanine Metabolism	235	614-75-5	858.6	151.04
	137			4-hydroxyphenylacetate	LC/MS neg	541	C00642	HMDB00020	127		0.74	1.22	1.65		0.143211	0.156686	0.800683	0.512966	0.202713	0.958885		1.1349	0.8356	1.3798		100	100	88		Amino Acid	Phenylalanine Metabolism	144	156-38-7	1361	151.04
	140		Tyrosine Metabolism	tyrosine	LC/MS pos early	1299	C00082	HMDB00158	6057		1.33	1.44	1.08		0.0245134	0.0403032	0.00318265	0.00799513	0.424008	0.958885		0.8241	1.0986	1.1842		100	100	100		Amino Acid	Tyrosine Metabolism	815	60-18-4	2430	182.081
	141			N-acetyltyrosine	LC/MS neg	32390		HMDB00866	68310		0.44	0.57	1.29		0.00567399	0.0128464	0.0187858	0.0335714	0.278359	0.958885		1.8988	0.8411	1.0825		100	100	100		Amino Acid	Tyrosine Metabolism	100001104	537-55-3	1680	222.077
	150			4-hydroxyphenylpyruvate	LC/MS neg	1669	C01179	HMDB00707	979		0.65	0.78	1.2		0.0256548	0.0415529	0.0517922	0.0732115	0.193972	0.958885		1.2592	0.8185	0.9785		100	100	100		Amino Acid	Tyrosine Metabolism	1141	156-39-8	1690	179.035
	153			3-(4-hydroxyphenyl)lactate	LC/MS neg	32197	C03672	HMDB00755	9378		0.53	0.61	1.16		6.32295e-05	0.000299182	0.000497728	0.0017646	0.173462	0.958885		1.5152	0.7971	0.9256		100	100	100		Amino Acid	Tyrosine Metabolism	240	6482-98-0	1379	181.051
	157			phenol sulfate	LC/MS neg	32553	C02180	HMDB60015	74426		0.95	1.03	1.09		0.570998	0.406179	0.789972	0.512221	0.441288	0.958885		1.142	1.0796	1.174		100	100	100		Amino Acid	Tyrosine Metabolism	100001510	937-34-8	2156	172.991
	158			phenol glucuronide	LC/MS neg	52747		HMDB60014	87235		0.27	0.34	1.23		0.0523662	0.0720667	0.114631	0.134383	0.492162	0.958885		3.9155	1.0753	1.3277		100	75	100		Amino Acid	Tyrosine Metabolism	100006679	17685-05-1	1800	269.067
	188			homovanillate sulfate	LC/MS neg	38349		HMDB11719	29981063		0.03	0.03	0.91		4.3386e-06	4.35016e-05	6.08383e-06	5.04634e-05	0.875759	0.963167		22.9448	0.7184	0.6543		100	88	88		Amino Acid	Tyrosine Metabolism	100002250	38339-06-9	1047	261.007
	192			p-cresol glucuronide*	LC/MS neg	48841		HMDB11686	154035		0.18	0.16	0.88		0.0023383	0.00611617	0.00125501	0.0038582	0.843726	0.958885		4.55	0.8075	0.7131		100	100	88		Amino Acid	Tyrosine Metabolism	100006191	17680-99-8	2420	283.082
	194			N-formylphenylalanine	LC/MS neg	48433			759256		1.21	1.2	0.99		0.073497	0.0949417	0.0914577	0.115205	0.892444	0.963167		0.8489	1.028	1.0157		75	100	100		Amino Acid	Tyrosine Metabolism	100006056	13200-85-6	2360	192.067
	209			thyroxine	LC/MS neg	2761	C01829	HMDB01918	5819		1.02	1.38	1.35		0.835895	0.500728	0.00326482	0.00815494	0.00517036	0.958885		0.9016	0.9206	1.2428		100	100	100		Amino Acid	Tyrosine Metabolism	1094	51-48-9	4808	775.679
	213		Tryptophan Metabolism	tryptophan	LC/MS pos early	54	C00078	HMDB00929	6305		1.09	1.16	1.06		0.293188	0.259384	0.0694738	0.0922716	0.358283	0.958885		0.9164	1.0002	1.0651		100	100	100		Amino Acid	Tryptophan Metabolism	565	73-22-3	2986	205.097
	214			N-acetyltryptophan	LC/MS neg	33959	C03137	HMDB13713	700653		0.81	0.82	1.01		0.0767183	0.0979017	0.0538275	0.0751222	0.803164	0.958885		1.1586	0.9373	0.9495		100	100	100		Amino Acid	Tryptophan Metabolism	100001254	1218-34-4	2630	245.093
	220			C-glycosyltryptophan	LC/MS neg	48782			10981970		0.3	0.33	1.08		2.6878e-07	8.08475e-06	3.3918e-07	7.45546e-06	0.469098	0.958885		2.7996	0.8505	0.9217		100	100	100		Amino Acid	Tryptophan Metabolism	100006379	180509-18-6	1777	365.135
	224			kynurenine	LC/MS pos early	15140	C00328	HMDB00684	161166		0.86	0.94	1.09		0.335528	0.287325	0.752216	0.501352	0.357598	0.958885		1.0411	0.8927	0.9746		100	100	100		Amino Acid	Tryptophan Metabolism	100000265	2922-83-0	2739	209.092
	226			N-acetylkynurenine (2)	LC/MS neg	48757					0.57	0.6	1.04		4.88102e-05	0.00025067	0.000154987	0.000655143	0.741905	0.958885		1.4945	0.8591	0.8916		100	100	100		Amino Acid	Tryptophan Metabolism	100006378		2378	249.088
	228			kynurenate	LC/MS neg	1417	C01717	HMDB00715	3845		0.16	0.19	1.15		0.00104938	0.0030903	0.002091	0.00570957	0.433308	0.958885		4.6901	0.7735	0.8882		100	100	100		Amino Acid	Tryptophan Metabolism	98	492-27-3	2224	188.035
	230			N-formylanthranilic acid	LC/MS polar	43549	C05653	HMDB04089	101399		0.56	0.52	0.93		0.000734672	0.00225828	0.000131488	0.00056298	0.688437	0.958885		1.7817	0.9951	0.927		100	100	100		Amino Acid	Tryptophan Metabolism	100004561	3342-77-6	900	164.035
	231			anthranilate	LC/MS pos early	4970	C00108	HMDB01123	227		0.7	0.78	1.11		0.0106457	0.0210474	0.0999305	0.123335	0.59845	0.958885		1.328	0.9349	1.0424		100	100	100		Amino Acid	Tryptophan Metabolism	1258	118-92-3	2606	138.055
	234			xanthurenate	LC/MS pos early	15679	C02470	HMDB00881	5699		0.68	0.81	1.2		0.104128	0.121469	0.383808	0.327628	0.377874	0.958885		1.1856	0.8017	0.9642		100	100	100		Amino Acid	Tryptophan Metabolism	100000015	59-007	2236	206.045
	237			picolinate	LC/MS pos early	1512	C10164	HMDB02243	1018		0.48	0.55	1.15		0.0137977	0.0250452	0.0262256	0.0436804	0.390296	0.958885		1.5865	0.755	0.8691		100	100	100		Amino Acid	Tryptophan Metabolism	1022	98-98-6	910	124.039
	238			serotonin	LC/MS pos early	2342	C00780	HMDB00259	5202		0.36	0.79	2.21		0.0970733	0.11733	0.557314	0.421695	0.365878	0.958885		2.4585	0.8753	1.9375		100	100	100		Amino Acid	Tryptophan Metabolism	504	153-98-0	2550	177.102
	241			5-hydroxyindoleacetate	LC/MS pos early	437	C05635	HMDB00763	1826		0.28	0.24	0.85		0.000438069	0.00147583	4.76547e-05	0.000255486	0.800578	0.958885		3.8843	1.0916	0.9232		100	100	100		Amino Acid	Tryptophan Metabolism	71	54-16-0	1893	192.066
	245			indolelactate	LC/MS pos early	18349	C02043	HMDB00671	92904		0.37	0.44	1.19		0.000478663	0.00156259	0.00218439	0.00592775	0.236975	0.958885		2.2054	0.8146	0.9697		100	100	100		Amino Acid	Tryptophan Metabolism	100000463	832-97-3	2600	206.081
	246			indoleacetate	LC/MS neg	27513	C00954	HMDB00197	802		0.58	0.68	1.18		0.00535341	0.0123193	0.0271572	0.0442178	0.447862	0.958885		1.3133	0.7552	0.8915		100	100	100		Amino Acid	Tryptophan Metabolism	100001034	6505-45-9	2200	174.056
	248			indoleacrylate	LC/MS neg	22114		HMDB00734	15030923		0.92	1.04	1.14		0.558833	0.402283	0.861779	0.532097	0.474481	0.958885		1.0467	0.9601	1.0923		100	100	100		Amino Acid	Tryptophan Metabolism	100000800	1204-06-4	2511	186.056
	249			indolepropionate	LC/MS pos early	32405		HMDB02302	3744		1.16	1.68	1.44		0.734185	0.469165	0.0111794	0.0227364	0.0434275	0.958885		0.9106	1.0585	1.5254		100	100	100		Amino Acid	Tryptophan Metabolism	100001083	830-96-6	3205	190.086
	254			indole-3-carboxylate	LC/MS neg	38116	C19837	HMDB03320	69867		0.67	0.63	0.95		0.000189644	0.000753421	8.38114e-05	0.000400489	0.49957	0.958885		1.3941	0.9286	0.8828		100	100	100		Amino Acid	Tryptophan Metabolism	100002185	771-50-6	1710	160.04
	256			indoleacetylglycine	LC/MS neg	54730			446640		0.08	0.09	1.22		5.17512e-06	4.7377e-05	1.02327e-05	7.62451e-05	0.607716	0.958885		8.7096	0.668	0.812		100	100	100		Amino Acid	Tryptophan Metabolism	100006730		2610	231.078
	259			3-indoxyl sulfate	LC/MS neg	27672		HMDB00682	10258		0.4	0.33	0.84		0.000983861	0.00291777	9.81923e-05	0.000459224	0.65625	0.958885		2.692	1.0745	0.9013		100	100	100		Amino Acid	Tryptophan Metabolism	100000467	2642-37-7	2222.2	212.002
	266		Leucine, Isoleucine and Valine Metabolism	leucine	LC/MS pos early	60	C00123	HMDB00687	6106		1.31	1.36	1.04		0.0180001	0.0310663	0.0166528	0.03076	0.782764	0.958885		0.7774	1.0219	1.0586		100	100	100		Amino Acid	Leucine, Isoleucine and Valine Metabolism	397	61-90-5	2864	132.102
	267			N-acetylleucine	LC/MS neg	1587	C02710	HMDB11756	70912		0.84	0.86	1.02		0.433242	0.337239	0.5343	0.409926	0.790334	0.958885		1.1284	0.946	0.9688		100	100	100		Amino Acid	Leucine, Isoleucine and Valine Metabolism	1082	1188-21-2	2400	172.098
	268			1-carboxyethylleucine	LC/MS neg	62559					0.84	0.78	0.93		0.417579	0.332042	0.237868	0.229826	0.708639	0.958885		0.9978	0.8423	0.783		75	50	75		Amino Acid	Leucine, Isoleucine and Valine Metabolism	100020425		2663	202.108
	270			4-methyl-2-oxopentanoate	LC/MS neg	22116	C00233	HMDB00695	70		1.02	0.99	0.97		0.644801	0.432385	0.781673	0.509092	0.767528	0.958885		1.086	1.109	1.0747		100	100	100		Amino Acid	Leucine, Isoleucine and Valine Metabolism	100000551	816-66-0	2170	129.056
	273			alpha-hydroxyisocaproate	LC/MS neg	22132	C03264	HMDB00746	83697		0.97	0.96	0.99		0.772859	0.486198	0.751063	0.501352	0.994167	0.974303		1.043	1.0109	1.004		100	100	100		Amino Acid	Leucine, Isoleucine and Valine Metabolism	100000706	10303-64-7	1840	131.071
	276			isovalerate (i5:0)	LC/MS neg	44656	C08262	HMDB00718	10430		0.93	0.96	1.03		0.432538	0.337239	0.582826	0.435009	0.886334	0.963167		1.0465	0.9688	0.9998		100	100	100		Amino Acid	Leucine, Isoleucine and Valine Metabolism	100000708	503-74-2	1564	101.061
	277			isovalerylglycine	LC/MS neg	35107		HMDB00678	546304		0.37	0.42	1.14		0.00551978	0.0126331	0.0125706	0.0250056	0.394216	0.958885		2.3657	0.8664	0.9871		100	100	100		Amino Acid	Leucine, Isoleucine and Valine Metabolism	100001452	16284-60-9	1950	158.082
	278			isovalerylcarnitine (C5)	LC/MS pos early	34407		HMDB00688	6426851		0.83	1.01	1.21		0.0975154	0.11733	0.814023	0.515956	0.022764	0.958885		1.12	0.9324	1.1298		100	100	100		Amino Acid	Leucine, Isoleucine and Valine Metabolism	100001393	31023-24-2	3085	246.17
	284			3-methylcrotonylglycine	LC/MS pos early	31940		HMDB00459	169485		0.67	0.89	1.33		0.0672826	0.0885438	0.606724	0.444452	0.105352	0.958885		1.2385	0.8298	1.1034		100	100	100		Amino Acid	Leucine, Isoleucine and Valine Metabolism	100001149	33008-07-0	1980	158.081
	285			beta-hydroxyisovalerate	LC/MS neg	12129		HMDB00754	69362		0.81	0.72	0.88		0.167787	0.176645	0.0427899	0.0635513	0.33744	0.958885		1.154	0.9381	0.8262		100	100	100		Amino Acid	Leucine, Isoleucine and Valine Metabolism	1442	625-08-1	1027	117.056
	288			3-methylglutaconate	LC/MS polar	57747		HMDB00522	1551553		0.34	0.34	1		0.000260248	0.000978532	1.02269e-05	7.62451e-05	0.641717	0.958885		2.3666	0.8079	0.8081		100	100	100		Amino Acid	Leucine, Isoleucine and Valine Metabolism	100002458	5746-90-7	2700	99.0452
	301			isoleucine	LC/MS pos early	1125	C00407	HMDB00172	6306		1.2	1.2	1		0.0734071	0.0949417	0.0718456	0.0945647	0.994685	0.974303		0.8256	0.9911	0.9902		100	100	100		Amino Acid	Leucine, Isoleucine and Valine Metabolism	376	73-32-5	2800	132.102
	303			N-acetylisoleucine	LC/MS neg	33967		HMDB61684	2802421		0.71	0.68	0.96		0.146578	0.15909	0.0979848	0.121683	0.971621	0.970708		1.3496	0.9563	0.9159		100	100	100		Amino Acid	Leucine, Isoleucine and Valine Metabolism	100001276	3077-46-1	2325	172.098
	304			1-carboxyethylisoleucine	LC/MS neg	62558					0.67	0.64	0.95		0.108598	0.124795	0.0672752	0.0901688	0.753318	0.958885		1.1102	0.7444	0.7082		75	50	63		Amino Acid	Leucine, Isoleucine and Valine Metabolism	100020427		2628	202.108
	305			3-methyl-2-oxovalerate	LC/MS neg	15676	C00671	HMDB03736	47		0.97	0.94	0.97		0.963461	0.542422	0.791929	0.512371	0.774235	0.958885		1.144	1.1086	1.0749		100	100	100		Amino Acid	Leucine, Isoleucine and Valine Metabolism	100000036	1460-34-0;51829-07-3	2064.2	129.056
	306			alpha-hydroxyisovalerate	LC/MS neg	33937		HMDB00407	99823		0.93	0.92	1		0.450964	0.345919	0.410176	0.340265	0.923688	0.963167		1.0606	0.9823	0.978		100	100	100		Amino Acid	Leucine, Isoleucine and Valine Metabolism	100001300	600-37-3	1126	117.056
	308			2-methylbutyrylcarnitine (C5)	LC/MS pos early	45095		HMDB00378	6426901		0.94	1.18	1.26		0.805264	0.495054	0.145638	0.160063	0.0205636	0.958885		0.9995	0.9399	1.1798		100	100	100		Amino Acid	Leucine, Isoleucine and Valine Metabolism	100001509	31023-25-3	3050	246.17
	310			2-methylbutyrylglycine	LC/MS neg	31928		HMDB00339	193872		0.19	0.24	1.3		2.27833e-05	0.000135452	0.000129771	0.00056298	0.229091	0.958885		4.3019	0.802	1.0397		100	100	100		Amino Acid	Leucine, Isoleucine and Valine Metabolism	100001155	52320-67-9	1884	158.082
	311			tiglylcarnitine (C5:1-DC)	LC/MS pos early	35428		HMDB02366	22833596		0.49	0.67	1.38		0.00132156	0.00371023	0.0486163	0.069845	0.196437	0.958885		0.8761	0.4289	0.5903		88	25	25		Amino Acid	Leucine, Isoleucine and Valine Metabolism	100001597	64191-86-2	2962	244.154
	312			tigloylglycine	LC/MS pos early	1598		HMDB00959	6441567		0.3	0.4	1.34		0.00012277	0.000527559	0.00180878	0.00522803	0.287843	0.958885		2.7687	0.8289	1.1069		100	100	100		Amino Acid	Leucine, Isoleucine and Valine Metabolism	1161	35842-45-6	1926	158.081
	314			3-hydroxy-2-ethylpropionate	LC/MS neg	32397		HMDB00396	188979		0.81	0.85	1.04		0.090194	0.110094	0.178706	0.184419	0.471633	0.958885		1.1714	0.9541	0.9948		100	100	100		Amino Acid	Leucine, Isoleucine and Valine Metabolism	100001170	4374-62-3	975	117.056
	316			ethylmalonate	LC/MS polar	15765		HMDB00622	11756		0.61	0.64	1.05		0.000310201	0.00111651	9.73268e-05	0.000459224	0.593275	0.958885		1.4135	0.8593	0.9012		100	100	100		Amino Acid	Leucine, Isoleucine and Valine Metabolism	2054	601-75-2	2785	131.035
	317			methylsuccinate	LC/MS polar	15745		HMDB01844	10349		0.78	1.01	1.29		0.0410368	0.0602139	0.781509	0.509092	0.18077	0.958885		1.1841	0.9252	1.1975		100	100	100		Amino Acid	Leucine, Isoleucine and Valine Metabolism	2051	498-21-5	2800	131.035
	323			valine	LC/MS pos early	1649	C00183	HMDB00883	6287		1.27	1.38	1.09		0.0427649	0.0614342	0.0142258	0.0273097	0.454778	0.958885		0.8067	1.0234	1.1155		100	100	100		Amino Acid	Leucine, Isoleucine and Valine Metabolism	566	72-18-4	2479	118.086
	324			N-acetylvaline	LC/MS neg	1591		HMDB11757	66789		0.55	0.61	1.11		0.00363068	0.00894121	0.0101511	0.02105	0.279956	0.958885		1.5817	0.8715	0.9705		100	100	100		Amino Acid	Leucine, Isoleucine and Valine Metabolism	1084	96-81-1	1704	158.082
	326			1-carboxyethylvaline	LC/MS neg	62562					0.43	0.43	0.99		0.00746443	0.0157175	0.00291591	0.0074964	0.66013	0.958885		1.714	0.7404	0.7358		100	88	100		Amino Acid	Leucine, Isoleucine and Valine Metabolism	100020423		2008	188.093
	328			3-methyl-2-oxobutyrate	LC/MS polar	44526	C00141	HMDB00019	49		0.92	0.9	0.98		0.295654	0.260721	0.127653	0.144263	0.795617	0.958885		1.0868	1.0042	0.9803		100	100	100		Amino Acid	Leucine, Isoleucine and Valine Metabolism	100000936	3715-29-5	911	115.04
	329			2-hydroxy-3-methylvalerate	LC/MS neg	36746		HMDB00317	164623		0.76	0.7	0.93		0.0814082	0.101729	0.0266099	0.0438133	0.455753	0.958885		1.2268	0.9326	0.863		100	100	100		Amino Acid	Leucine, Isoleucine and Valine Metabolism	100001541	488-15-3	1800	131.071
	331			isobutyrylcarnitine (C4)	LC/MS pos early	33441		HMDB00736	168379		0.85	0.97	1.14		0.102677	0.121118	0.619951	0.450481	0.296971	0.958885		1.0965	0.9317	1.0629		100	100	100		Amino Acid	Leucine, Isoleucine and Valine Metabolism	100001055	25518-49-4	2810	232.154
	332			isobutyrylglycine	LC/MS neg	35437		HMDB00730	10855600		0.42	0.61	1.46		0.00746464	0.0157175	0.114033	0.13404	0.105913	0.958885		1.8604	0.7834	1.1424		88	100	88		Amino Acid	Leucine, Isoleucine and Valine Metabolism	100001590	15926-18-8	1420	144.067
	333			3-hydroxyisobutyrate	LC/MS polar	1549	C06001	HMDB00336	87		0.65	0.78	1.2		0.0473014	0.0662422	0.251785	0.240106	0.23557	0.958885		1.2295	0.8031	0.9612		100	100	100		Amino Acid	Leucine, Isoleucine and Valine Metabolism	111	2068-83-9	1619	103.04
	337		Methionine, Cysteine, SAM and Taurine Metabolism	methionine	LC/MS pos early	1302	C00073	HMDB00696	6137		1.78	1.95	1.1		3.10418e-06	3.88147e-05	1.30591e-06	1.7397e-05	0.254335	0.958885		0.5839	1.0412	1.1411		100	100	100		Amino Acid	Methionine, Cysteine, SAM and Taurine Metabolism	415	63-68-3	2526	150.058
	338			N-acetylmethionine	LC/MS neg	1589	C02712	HMDB11745	448580		1.04	1.09	1.04		0.668556	0.441288	0.275733	0.255732	0.600956	0.958885		0.9998	1.0444	1.0875		100	100	100		Amino Acid	Methionine, Cysteine, SAM and Taurine Metabolism	1083	65-82-7	1787	190.054
	339			N-formylmethionine	LC/MS neg	2829	C03145	HMDB01015	439750		0.76	0.82	1.09		0.0146196	0.0260872	0.0808882	0.104281	0.364285	0.958885		1.2147	0.9215	1.0017		100	100	100		Amino Acid	Methionine, Cysteine, SAM and Taurine Metabolism	194	4289-98-9	1543.8	176.039
	340			S-methylmethionine	LC/MS pos early	38127	C05319	HMDB38670	458		0.76	0.91	1.2		0.297504	0.26101	0.580751	0.434198	0.657443	0.958885		1.1738	0.8898	1.0659		100	100	100		Amino Acid	Methionine, Cysteine, SAM and Taurine Metabolism	100002183	3493-12-07	2555	164.074
	341			methionine sulfone	LC/MS pos early	44878			69961		1.59	1.7	1.07		0.0324528	0.0498777	0.044067	0.0647514	0.898931	0.963167		0.6946	1.102	1.1817		38	100	88		Amino Acid	Methionine, Cysteine, SAM and Taurine Metabolism	100004635	820-10-0	1250	182.048
	342			methionine sulfoxide	LC/MS pos early	18374	C02989	HMDB02005	158980		1.83	2.15	1.17		0.000153584	0.00063409	0.000718132	0.00239169	0.512376	0.958885		0.589	1.0792	1.2672		100	100	100		Amino Acid	Methionine, Cysteine, SAM and Taurine Metabolism	100000039	3226-65-1	1272	166.053
	348			S-adenosylhomocysteine (SAH)	LC/MS neg	42382	C00021	HMDB00939	439155		0.7	0.79	1.13		0.00599313	0.0133536	0.0551089	0.0766673	0.136519	0.958885		1.2881	0.9029	1.0203		100	100	100		Amino Acid	Methionine, Cysteine, SAM and Taurine Metabolism	197	979-92-0	1832.4	383.114
	350			2,3-dihydroxy-5-methylthio-4-pentenoate (DMTPA)*	LC/MS neg	62805					0.16	0.13	0.81		1.94706e-05	0.000122379	1.73867e-05	0.000111818	0.381044	0.958885		5.9901	0.9612	0.7759		100	100	100		Amino Acid	Methionine, Cysteine, SAM and Taurine Metabolism	100020893		1156	177.023
	354			cystathionine	LC/MS pos early	15705	C02291	HMDB00099	439258		0.36	0.41	1.13		4.14561e-06	4.35016e-05	4.9361e-05	0.000261445	0.491441	0.958885		2.1542	0.7777	0.882		100	100	100		Amino Acid	Methionine, Cysteine, SAM and Taurine Metabolism	310	535-34-2	2270	223.075
	356			cysteine	LC/MS pos early	1868	C00097	HMDB00574	5862		0.65	0.67	1.02		0.023589	0.0392639	0.024861	0.0421983	0.736765	0.958885		1.4421	0.9404	0.9607		100	100	100		Amino Acid	Methionine, Cysteine, SAM and Taurine Metabolism	800	52-90-4;56-89-3	1488	122.027
	358			S-methylcysteine	LC/MS neg	39592		HMDB02108	24417		1.5	1.66	1.11		0.0293471	0.0462871	0.0163984	0.0304178	0.607752	0.958885		0.6716	1.0067	1.1143		100	100	100		Amino Acid	Methionine, Cysteine, SAM and Taurine Metabolism	100002749	1187-84-4	880	134.028
	361			cysteine s-sulfate	LC/MS pos early	22176	C05824	HMDB00731	115015		0.87	0.83	0.96		0.215613	0.21116	0.151373	0.164312	0.685935	0.958885		1.1878	1.0296	0.9846		100	100	100		Amino Acid	Methionine, Cysteine, SAM and Taurine Metabolism	100000808	1637-71-4	565	201.984
	362			cystine	LC/MS polar	56	C00491	HMDB00192	67678		0.59	0.57	0.96		0.41868	0.332042	0.356363	0.307786	0.799733	0.958885		1.4009	0.8296	0.7997		100	100	100		Amino Acid	Methionine, Cysteine, SAM and Taurine Metabolism	279	56-89-3	3424	239.017
	369			hypotaurine	LC/MS polar	590	C00519	HMDB00965	107812		0.76	0.9	1.18		0.43823	0.338717	0.611012	0.445458	0.859401	0.958885		1.4967	1.1379	1.3461		100	100	100		Amino Acid	Methionine, Cysteine, SAM and Taurine Metabolism	358	300-84-5	2763.4	108.012
	370			taurine	LC/MS pos early	2125	C00245	HMDB00251	1123		0.75	0.78	1.05		8.91437e-06	6.82548e-05	0.000433789	0.00157604	0.439783	0.958885		1.2409	0.9262	0.9692		100	100	100		Amino Acid	Methionine, Cysteine, SAM and Taurine Metabolism	512	107-35-7	660	126.022
	371			N-acetyltaurine	LC/MS neg	48187			159864		0.48	0.53	1.09		0.000132417	0.000563266	0.00011456	0.000513905	0.333678	0.958885		1.8232	0.8772	0.9596		100	100	100		Amino Acid	Methionine, Cysteine, SAM and Taurine Metabolism	100005466		800	166.018
	377		Urea cycle; Arginine and Proline Metabolism	arginine	LC/MS pos early	1638	C00062	HMDB00517	232		1.68	1.97	1.17		0.00261285	0.00675044	0.000248288	0.00098335	0.105997	0.958885		0.6745	1.1336	1.3296		100	100	100		Amino Acid	Urea cycle; Arginine and Proline Metabolism	231	1119-34-2	2825	175.119
	378			argininosuccinate	LC/MS pos early	15497	C03406	HMDB00052	828		0.45	0.6	1.33		0.00401238	0.00971086	0.0492818	0.0703413	0.122647	0.958885		1.5304	0.6932	0.9222		100	100	100		Amino Acid	Urea cycle; Arginine and Proline Metabolism	232	156637-58-0	2745	291.13
	379			urea	LC/MS pos early	1670	C00086	HMDB00294	1176		0.76	0.81	1.06		0.0369427	0.0553639	0.104919	0.127415	0.442668	0.958885		1.2459	0.9498	1.0104		100	100	100		Amino Acid	Urea cycle; Arginine and Proline Metabolism	533	57-13-6	700	121.072
	381			ornithine	LC/MS pos early	1493	C00077	HMDB03374	6262		1.31	1.33	1.02		0.00189201	0.00510746	0.00285124	0.00737326	0.862839	0.958885		0.8517	1.1147	1.1343		100	100	100		Amino Acid	Urea cycle; Arginine and Proline Metabolism	444	3184-13-2	2800	133.097
	385			2-oxoarginine*	LC/MS pos early	55072	C03771	HMDB04225	558		0.33	0.32	0.96		6.08511e-06	5.15596e-05	3.82166e-06	3.70399e-05	0.786756	0.958885		2.6498	0.8779	0.8436		100	100	100		Amino Acid	Urea cycle; Arginine and Proline Metabolism	100002784	3715-10-04	1760	174.087
	386			citrulline	LC/MS pos early	2132	C00327	HMDB00904	9750		1.11	1.21	1.09		0.031799	0.0492323	0.00271257	0.00705618	0.0430006	0.958885		0.8877	0.9876	1.0767		100	100	100		Amino Acid	Urea cycle; Arginine and Proline Metabolism	391	372-75-8	1520	176.103
	387			homoarginine	LC/MS pos early	22137	C01924	HMDB00670	9085		1.32	1.5	1.14		0.101637	0.120228	0.015504	0.0292385	0.25168	0.958885		0.8513	1.1205	1.2783		100	100	100		Amino Acid	Urea cycle; Arginine and Proline Metabolism	100000961	156-86-5	2882	189.135
	388			homocitrulline	LC/MS pos early	22138	C02427	HMDB00679	65072		1.07	1.29	1.2		0.724589	0.464442	0.0869524	0.109844	0.194337	0.958885		0.9031	0.967	1.1629		100	100	100		Amino Acid	Urea cycle; Arginine and Proline Metabolism	100000963	1190-49-4	1908	190.119
	389			proline	LC/MS pos early	1898	C00148	HMDB00162	145742		1.44	1.53	1.06		6.00799e-05	0.000287509	0.000109927	0.000498204	0.482746	0.958885		0.7315	1.0526	1.1185		100	100	100		Amino Acid	Urea cycle; Arginine and Proline Metabolism	480	147-85-3	1603	116.071
	392			dimethylarginine (SDMA + ADMA)	LC/MS pos early	36808	C03626	HMDB01539	123831		1.07	1.08	1.02		0.2142	0.21041	0.294693	0.26767	0.889374	0.963167		0.9464	1.0084	1.0248		100	100	100		Amino Acid	Urea cycle; Arginine and Proline Metabolism	100001810	102783-24-4	2850	203.15
	393			N-acetylarginine	LC/MS pos early	33953	C02562	HMDB04620	67427		0.92	0.92	1		0.292665	0.259384	0.287223	0.261425	0.958183	0.968645		1.0492	0.9648	0.968		100	100	100		Amino Acid	Urea cycle; Arginine and Proline Metabolism	100001266	155-84-0	2245	217.13
	396			N-acetylcitrulline	LC/MS neg	48434	C15532	HMDB00856	656979		0.47	0.57	1.2		7.58239e-06	6.14056e-05	2.86188e-05	0.000163394	0.105225	0.958885		1.6686	0.7881	0.944		100	100	100		Amino Acid	Urea cycle; Arginine and Proline Metabolism	100001577	33965-42-3	940	216.099
	398			N-delta-acetylornithine	LC/MS neg	43249			9920500		1.73	1.92	1.11		0.000379888	0.0013113	0.000290597	0.00111088	0.463179	0.958885		0.6603	1.1395	1.269		100	100	100		Amino Acid	Urea cycle; Arginine and Proline Metabolism	100004523		858	173.093
	400			N2,N5-diacetylornithine	LC/MS neg	43591			10398396		0.83	0.89	1.07		0.612031	0.420454	0.706233	0.485113	0.944806	0.966865		1.0699	0.8926	0.9543		100	100	88		Amino Acid	Urea cycle; Arginine and Proline Metabolism	100004575	39825-23-5	1367	215.104
	403			trans-4-hydroxyproline	LC/MS pos early	32306	C01157	HMDB00725	5810		1.42	1.32	0.93		0.00321103	0.00809716	0.021566	0.0376222	0.41973	0.958885		0.7703	1.0956	1.0191		100	100	100		Amino Acid	Urea cycle; Arginine and Proline Metabolism	1001	51-35-4	1064	132.066
	405			pro-hydroxy-pro	LC/MS pos early	35127		HMDB06695	11673055		0.57	0.49	0.85		0.00710833	0.0152727	0.00181951	0.00522803	0.161687	0.958885		1.6662	0.9518	0.811		100	100	100		Amino Acid	Urea cycle; Arginine and Proline Metabolism	100001167	18684-24-7	2128	229.118
	411			N-monomethylarginine	LC/MS pos early	43586	C03884	HMDB29416	132862		1.28	1.3	1.02		0.00785428	0.0162935	0.0229647	0.0395909	0.99459	0.974303		0.8222	1.0541	1.072		100	100	100		Amino Acid	Urea cycle; Arginine and Proline Metabolism	100004488	53308-83-1	2845	189.135
	412			argininate*	LC/MS pos early	57461		HMDB03148	160437		0.3	0.31	1.04		0.000805498	0.00243436	0.00110658	0.00347481	0.523357	0.958885		2.9131	0.8615	0.894		100	100	100		Amino Acid	Urea cycle; Arginine and Proline Metabolism	100002769	157-07-3	2150	176.103
	416			dimethylguanidino valeric acid (DMGV)*	LC/MS pos early	62783					0.4	0.34	0.86		1.40286e-05	9.5286e-05	1.06855e-05	7.82922e-05	0.167279	0.958885		2.4635	0.9855	0.8498		100	100	100		Amino Acid	Urea cycle; Arginine and Proline Metabolism	100020866		1891	202.119
	417		Creatine Metabolism	guanidinoacetate	LC/MS polar	43802	C00581	HMDB00128	763		0.91	1.11	1.22		0.869576	0.511446	0.446575	0.361551	0.460737	0.958885		1.3434	1.2237	1.4889		100	100	100		Amino Acid	Creatine Metabolism	344	352-97-6	2884	116.047
	418			creatine	LC/MS pos early	27718	C00300	HMDB00064	586		0.93	0.94	1.01		0.170637	0.177868	0.257198	0.243159	0.906907	0.963167		1.0378	0.9678	0.9762		100	100	100		Amino Acid	Creatine Metabolism	1221	57-00-1	1947	132.077
	419			creatinine	LC/MS pos early	513	C00791	HMDB00562	588		0.52	0.52	1		3.207e-07	9.00339e-06	2.9964e-07	7.31811e-06	0.955511	0.967922		1.7713	0.9204	0.9178		100	100	100		Amino Acid	Creatine Metabolism	275	60-27-5	2055	114.066
	420			creatine phosphate	LC/MS polar	33951	C02305	HMDB01511	587		0.7	0.63	0.9		0.0165112	0.0286139	0.00616196	0.0140659	0.438708	0.958885		1.3637	0.9529	0.8596		100	100	100		Amino Acid	Creatine Metabolism	100000112	922-32-7	3831	210.029
	427		Polyamine Metabolism	N-acetyl-isoputreanine*	LC/MS pos early	62309					0.27	0.23	0.82		1.76503e-05	0.000116139	3.8319e-07	7.6571e-06	0.453978	0.958885		3.8558	1.0566	0.8678		100	100	100		Amino Acid	Polyamine Metabolism	100020487		2305	203.139
	428			spermidine	LC/MS pos early	485	C00315	HMDB01257	1102		0.79	0.85	1.08		0.011697	0.0226996	0.174288	0.181134	0.810366	0.958885		1.1438	0.8994	0.9685		100	100	100		Amino Acid	Polyamine Metabolism	50	124-20-9	3355	146.165
	436			5-methylthioadenosine (MTA)	LC/MS pos early	1419	C00170	HMDB01173	439176		0.39	0.4	1.03		9.1592e-07	1.83672e-05	5.3951e-07	9.12229e-06	0.70798	0.958885		2.2266	0.8584	0.8832		100	100	100		Amino Acid	Polyamine Metabolism	212	2457-80-9	2752	298.097
	437			N-acetylputrescine	LC/MS pos early	37496	C02714	HMDB02064	122356		0.68	0.69	1.02		0.00247912	0.00644447	0.00355369	0.00867925	0.632067	0.958885		1.3949	0.9417	0.9608		100	100	100		Amino Acid	Polyamine Metabolism	192	18233-70-0	2230	131.118
	441			4-acetamidobutanoate	LC/MS pos early	1558	C02946	HMDB03681	18189		0.37	0.42	1.11		2.18899e-06	3.17871e-05	0.000103484	0.000478879	0.665453	0.958885		2.0171	0.7551	0.8388		100	100	100		Amino Acid	Polyamine Metabolism	1113	3025-96-5	1350	146.081
	443			(N(1) + N(8))-acetylspermidine	LC/MS pos early	57814					0.72	0.75	1.05		0.0991003	0.118224	0.165729	0.176838	0.597568	0.958885		1.3368	0.9564	1.0071		100	100	100		Amino Acid	Polyamine Metabolism	100016038		3080	188.176
	445		Guanidino and Acetamido Metabolism	1-methylguanidine	LC/MS pos early	48114	C02294	HMDB01522	10111		0.14	0.11	0.76		1.46553e-05	9.79626e-05	1.3712e-07	5.92857e-06	0.749876	0.958885		5.9295	0.8547	0.6479		100	75	100		Amino Acid	Guanidino and Acetamido Metabolism	100000715	22661-87-6	2149	74.0713
	446			4-guanidinobutanoate	LC/MS pos early	15681	C01035	HMDB03464	500		0.64	0.64	1.01		0.043867	0.0619907	0.022491	0.038927	0.606573	0.958885		1.3747	0.8765	0.8824		100	100	100		Amino Acid	Guanidino and Acetamido Metabolism	100000096	463-003;463-00-3	2320	146.092
	450		Glutathione Metabolism	glutathione, oxidized (GSSG)	LC/MS pos early	27727	C00127	HMDB03337	65359		0.92	0.93	1.01		0.530156	0.385594	0.596393	0.441389	0.901174	0.963167		1.0879	0.9978	1.0115		100	100	100		Amino Acid	Glutathione Metabolism	448	103239-24-3	2667	613.159
	452			cysteine-glutathione disulfide	LC/MS pos early	35159		HMDB00656	4247235		0.9	0.82	0.91		0.43042	0.337239	0.131922	0.148706	0.623068	0.958885		1.0783	0.9722	0.8833		100	100	100		Amino Acid	Glutathione Metabolism	100001437	13081-14-6	2465	427.095
	456			cysteinylglycine disulfide*	LC/MS pos early	62103		HMDB00709			0.51	0.5	0.96		0.0274357	0.0441127	0.0214419	0.0375547	0.755685	0.958885		1.6342	0.8411	0.8111		100	100	100		Amino Acid	Glutathione Metabolism	100002466	70555-24-7	2547	298.053
	458			5-oxoproline	LC/MS neg	1494	C01879	HMDB00267	7405		0.87	0.95	1.09		0.375572	0.31218	0.864799	0.532466	0.213419	0.958885		1.0847	0.9489	1.0344		100	100	100		Amino Acid	Glutathione Metabolism	1021	98-79-3	738.5	128.035
	461			2-hydroxybutyrate/2-hydroxyisobutyrate	LC/MS polar	52281					0.8	0.8	1		0.149071	0.16138	0.159235	0.170323	0.973182	0.970708		1.2037	0.9624	0.9632		100	100	100		Amino Acid	Glutathione Metabolism	100008928		1258	103.04
	463			ophthalmate	LC/MS pos early	34592		HMDB05765	7018721		1.73	1.57	0.9		0.0316263	0.0492323	0.0268525	0.0438842	0.822058	0.958885		0.7346	1.2741	1.1528		100	100	100		Amino Acid	Glutathione Metabolism	100001311	495-27-2	2085	290.135
	474	Peptide	Gamma-glutamyl Amino Acid	gamma-glutamylglutamate	LC/MS pos early	36738	C05282	HMDB11737	92865		1.34	1.3	0.97		0.0548381	0.0744947	0.108464	0.12908	0.651923	0.958885		0.808	1.0799	1.0521		100	100	100		Peptide	Gamma-glutamyl Amino Acid	331	1116-22-9	1775	277.103
	475			gamma-glutamylglutamine	LC/MS pos early	2730	C05283	HMDB11738	150914		1.8	1.65	0.92		0.00575589	0.0129621	0.0138328	0.0269077	0.300548	0.958885		0.6353	1.1453	1.0507		100	100	100		Peptide	Gamma-glutamyl Amino Acid	1140	10148-81-9	1430	276.119
	476			gamma-glutamylglycine	LC/MS pos early	33949		HMDB11667	165527		1.57	1.6	1.02		0.00484223	0.0113919	0.00449679	0.0107439	0.880033	0.963167		0.7091	1.1122	1.1348		100	100	100		Peptide	Gamma-glutamyl Amino Acid	100001294	1948-29-4	1535	205.082
	477			gamma-glutamylhistidine	LC/MS pos early	18245			7017195		1	1.09	1.1		0.953083	0.541426	0.699818	0.482811	0.722074	0.958885		1.1097	1.1051	1.213		100	100	100		Peptide	Gamma-glutamyl Amino Acid	1235	37460-15-4	2740	285.119
	478			gamma-glutamylisoleucine*	LC/MS pos early	34456		HMDB11170	14253342		1.01	1.03	1.02		0.646643	0.432844	0.653467	0.466356	0.978532	0.971477		0.9772	0.989	1.0108		100	100	100		Peptide	Gamma-glutamyl Amino Acid	100001485		2940	261.144
	479			gamma-glutamylleucine	LC/MS pos early	18369		HMDB11171	151023		1.43	1.55	1.09		0.0652105	0.0863566	0.0438585	0.0647013	0.715438	0.958885		0.746	1.0665	1.1589		100	100	100		Peptide	Gamma-glutamyl Amino Acid	1268	2566-39-4	2991	261.144
	480			gamma-glutamyl-alpha-lysine	LC/MS pos early	55015			65254		1.25	1.41	1.13		0.0380395	0.0567951	0.00960288	0.0201028	0.221023	0.958885		0.8031	1.0008	1.1287		100	100	100		Peptide	Gamma-glutamyl Amino Acid	100010901		2784	276.155
	481			gamma-glutamyl-epsilon-lysine	LC/MS pos early	33934		HMDB03869	7015685		0.59	0.7	1.18		0.00503721	0.0116553	0.0593396	0.0817765	0.352228	0.958885		1.4151	0.8373	0.9918		100	100	100		Peptide	Gamma-glutamyl Amino Acid	100001262	17105-15-6	2725	276.155
	482			gamma-glutamylmethionine	LC/MS pos early	44872		HMDB29155	7009567		2.94	3.38	1.15		3.39764e-05	0.000188265	2.21767e-05	0.000133551	0.583745	0.958885		0.3969	1.1676	1.3429		100	100	100		Peptide	Gamma-glutamyl Amino Acid	100001313	17663-87-5	2640	279.101
	483			gamma-glutamylphenylalanine	LC/MS pos early	33422		HMDB00594	111299		1.07	1.17	1.09		0.562347	0.403433	0.175413	0.181446	0.366165	0.958885		0.9444	1.0104	1.1041		100	100	100		Peptide	Gamma-glutamyl Amino Acid	100000491	7432-24-8	2992	295.129
	484			gamma-glutamylthreonine	LC/MS pos early	33364		HMDB29159	76078708		1.81	1.82	1.01		0.000444009	0.00148397	0.00114804	0.00357942	0.929876	0.963167		0.6664	1.2073	1.2157		100	100	100		Peptide	Gamma-glutamyl Amino Acid	100001314	5652-48-2	1750	249.108
	485			gamma-glutamyltryptophan	LC/MS pos early	33947		HMDB29160	3989307		1.09	1.22	1.11		0.383633	0.314923	0.156461	0.168174	0.346122	0.958885		0.9088	0.9946	1.1065		100	100	100		Peptide	Gamma-glutamyl Amino Acid	100001295	66471-20-3	2975	334.14
	486			gamma-glutamyltyrosine	LC/MS pos early	2734		HMDB11741	94340		1.38	1.45	1.05		0.0654447	0.086395	0.00820259	0.0178515	0.493902	0.958885		0.7508	1.0391	1.0907		100	100	100		Peptide	Gamma-glutamyl Amino Acid	1102	7432-23-7	2518	311.124
	487			gamma-glutamylvaline	LC/MS pos early	43829		HMDB11172	7015683		1.09	1.13	1.04		0.388372	0.318193	0.335412	0.295526	0.789517	0.958885		0.9046	0.9825	1.0226		100	100	100		Peptide	Gamma-glutamyl Amino Acid	100001126	2746-34-1	2700	247.129
	489			gamma-glutamylcitrulline*	LC/MS pos early	62104					1.72	1.7	0.99		0.00641688	0.0140014	0.00743141	0.016614	0.829427	0.958885		0.628	1.0772	1.0691		100	100	100		Peptide	Gamma-glutamyl Amino Acid	100020241		1644	305.146
	764		Dipeptide	prolylglycine	LC/MS pos early	40703		HMDB11178	6426709		1.55	1.56	1		0.000781947	0.00238618	0.0128925	0.0254159	0.861307	0.958885		0.7523	1.1691	1.1715		100	100	100		Peptide	Dipeptide	100003674	2578-57-6	2136	173.092
	872		Polypeptide	bradykinin	LC/MS pos late	22154	C00306	HMDB04246	439201		1.03	1.09	1.05		0.350617	0.296489	0.350617	0.305828	0.632456	0.958885		0.7859	0.8126	0.854		13	13	13		Peptide	Polypeptide	100000967	58-82-2	792	530.788
	874			bradykinin, des-arg(9)	LC/MS pos late	34420	C00306	HMDB04246	105044		1.64	1.5	0.92		0.23544	0.222806	0.267847	0.251603	0.884045	0.963167		0.5506	0.9033	0.828		50	50	63		Peptide	Polypeptide	100001292	15958-92-6	810	452.737
	935		Acetylated Peptides	phenylacetylglutamine	LC/MS neg	35126	C04148	HMDB06344	92258		0.29	0.29	1		0.00744503	0.0157175	0.00744503	0.016614				1.0322	0.3041	0.3041		88	0	0		Peptide	Acetylated Peptides	100001417	28047-15-6	2330	263.104
	938			phenylacetylglycine	LC/MS pos early	33945	C05598	HMDB00821	68144		0.28	0.33	1.15		0.00230787	0.00607432	0.00548455	0.012825	0.369669	0.958885		2.8454	0.81	0.9317		100	100	100		Peptide	Acetylated Peptides	100001275	500-98-1	2317	194.081
	964	Carbohydrate	Glycolysis, Gluconeogenesis, and Pyruvate Metabolism	1,5-anhydroglucitol (1,5-AG)	LC/MS neg	20675	C07326	HMDB02712	64960		1.09	1.21	1.11		0.157156	0.168401	0.075041	0.0976016	0.369336	0.958885		0.9475	1.0365	1.1476		100	100	100		Carbohydrate	Glycolysis, Gluconeogenesis, and Pyruvate Metabolism	100000580	154-58-5	802	163.061
	967			glucose	LC/MS polar	20488	C00031	HMDB00122	79025		1.17	1.02	0.87		0.0385325	0.0570486	0.755359	0.501352	0.0615365	0.958885		0.9573	1.123	0.9802		100	100	100		Carbohydrate	Glycolysis, Gluconeogenesis, and Pyruvate Metabolism	572	50-99-7	2342	179.056
	974			fructose 1,6-diphosphate/glucose 1,6-diphosphate/myo-inositol diphosphates	LC/MS neg	46896	C00354				0.53	0.48	0.9		0.0136846	0.0250128	0.0039038	0.00942956	0.906504	0.963167		1.457	0.7781	0.7004		100	63	63		Carbohydrate	Glycolysis, Gluconeogenesis, and Pyruvate Metabolism	100002180		551	338.989
	975			2,3-diphosphoglycerate	LC/MS neg	15664	C01159	HMDB01294	186004		0.91	0.56	0.61		0.976371	0.542892	0.382073	0.326782	0.345789	0.958885		1.5623	1.4273	0.876		88	63	63		Carbohydrate	Glycolysis, Gluconeogenesis, and Pyruvate Metabolism	1227	102783-53-9	555	264.952
	981			3-phosphoglycerate	LC/MS pos early	1414	C00597	HMDB00807	724		0.74	0.77	1.04		0.0130103	0.0241599	0.0258983	0.0434556	0.624976	0.958885		1.2407	0.9215	0.9604		100	100	100		Carbohydrate	Glycolysis, Gluconeogenesis, and Pyruvate Metabolism	132	80731-10-8	590	187
	983			pyruvate	LC/MS neg	42582	C00022	HMDB00243	1060		1.31	1.58	1.2		0.254775	0.235286	0.201256	0.198376	0.709765	0.958885		0.9716	1.2737	1.5328		100	100	100		Carbohydrate	Glycolysis, Gluconeogenesis, and Pyruvate Metabolism	823	127-17-3	732.4	87.0088
	984			lactate	LC/MS polar	527	C00186	HMDB00190	612		0.94	1.08	1.15		0.635962	0.429881	0.534052	0.409926	0.237978	0.958885		0.9924	0.9299	1.0694		100	100	100		Carbohydrate	Glycolysis, Gluconeogenesis, and Pyruvate Metabolism	482	79-33-4	1468.8	89.0244
	987			glycerate	LC/MS polar	1572	C00258	HMDB00139	752		0.98	1.01	1.03		0.718514	0.463082	0.979594	0.565063	0.764599	0.958885		1.0403	1.0219	1.0503		100	100	100		Carbohydrate	Glycolysis, Gluconeogenesis, and Pyruvate Metabolism	1052	600-19-1	2070.4	105.019
	1005		Pentose Metabolism	ribose	LC/MS polar	1471	C00121	HMDB00283	5779		1.21	1	0.82		0.671456	0.441817	0.922446	0.550983	0.634486	0.958885		0.9694	1.1761	0.9685		100	100	100		Carbohydrate	Pentose Metabolism	914	50-69-1	1508.2	195.051
	1006			ribitol	LC/MS polar	15772	C00474	HMDB00508	6912		0.63	0.71	1.14		0.000303305	0.00110594	0.0154412	0.0292385	0.429074	0.958885		1.4295	0.8935	1.0142		100	100	100		Carbohydrate	Pentose Metabolism	100000406	488-81-3	1789.6	151.061
	1011			xylose	LC/MS polar	15581	C00181	HMDB00098	135191		0.56	0.53	0.95		0.00300433	0.00766777	0.00682502	0.0153866	0.631255	0.958885		1.351	0.7609	0.7192		100	88	75		Carbohydrate	Pentose Metabolism	826	609-06-3	1727	195.051
	1013			arabinose	LC/MS polar	575	C00216	HMDB00646	66308		0.43	0.37	0.86		1.09971e-06	2.10505e-05	3.904e-08	2.70811e-06	0.162484	0.958885		1.8831	0.8049	0.6905		100	75	63		Carbohydrate	Pentose Metabolism	828	28697-53-2	1804.5	195.051
	1021			arabitol/xylitol	LC/MS polar	48885	C01904		6912		0.62	0.53	0.86		0.00762973	0.0159852	0.00138885	0.00418193	0.512701	0.958885		1.6715	1.0343	0.8905		100	100	100		Carbohydrate	Pentose Metabolism	100006430		1932.4	151.061
	1027			arabonate/xylonate	LC/MS polar	48255					0.22	0.17	0.79		1.888e-06	2.89191e-05	4.351e-07	8.07509e-06	0.274958	0.958885		4.5244	0.9818	0.7784		100	100	100		Carbohydrate	Pentose Metabolism	100006115		2700	165.04
	1031			ribulonate/xylulonate*	LC/MS polar	61858					0.19	0.18	0.99		9.80165e-06	7.24152e-05	1.30996e-05	9.14094e-05	0.807941	0.958885		4.2787	0.7943	0.7896		100	88	100		Carbohydrate	Pentose Metabolism	100019968		2350	165.04
	1062		Disaccharides and Oligosaccharides	sucrose	LC/MS polar	1519	C00089	HMDB00258	5988		0.43	0.37	0.86		0.0143847	0.0258306	0.0140663	0.0272343	0.509287	0.958885		3.2825	1.4016	1.2114		100	100	100		Carbohydrate	Disaccharides and Oligosaccharides	935	57-50-1	3092	387.114
	1081		Fructose, Mannose and Galactose Metabolism	fructose	LC/MS polar	577	C00095	HMDB00660	5984		1.41	1.22	0.86		0.03466	0.0526931	0.33848	0.297009	0.379871	0.958885		0.892	1.2597	1.0844		100	100	100		Carbohydrate	Fructose, Mannose and Galactose Metabolism	878	57-48-7	2065	179.056
	1086			mannitol/sorbitol	LC/MS polar	46142	C00794	HMDB00247	5780		0.77	0.63	0.82		0.0310612	0.0488077	0.00252827	0.0067362	0.0701389	0.958885		1.2858	0.9854	0.8064		100	100	100		Carbohydrate	Fructose, Mannose and Galactose Metabolism	100001740		2320	181.072
	1087			mannose	LC/MS polar	584	C00159	HMDB00169	18950		1.26	1.24	0.98		0.0160793	0.0281951	0.00431594	0.0103681	0.928155	0.963167		0.8749	1.0995	1.083		100	100	100		Carbohydrate	Fructose, Mannose and Galactose Metabolism	803	3458-28-4	2200	179.056
	1107			galactonate	LC/MS polar	27719	C00880	HMDB00565	128869		0.2	0.19	0.92		1.92282e-06	2.89191e-05	4.48755e-06	4.02613e-05	0.638358	0.958885		4.6098	0.9301	0.8598		100	100	100		Carbohydrate	Fructose, Mannose and Galactose Metabolism	100001026	299-28-5	3085	195.051
	1139		Aminosugar Metabolism	glucuronate	LC/MS polar	15443	C00191	HMDB00127	444791		0.3	0.26	0.88		1.272e-07	5.35666e-06	4.312e-08	2.70811e-06	0.293802	0.958885		3.271	0.9698	0.8562		100	100	100		Carbohydrate	Aminosugar Metabolism	100000257	207300-70-7	3233.3	193.035
	1150			N-acetylneuraminate	LC/MS polar	32377	C00270	HMDB00230	439197		0.25	0.25	1.01		2.084e-08	2.70813e-06	2.424e-08	2.45398e-06	0.917918	0.963167		3.5747	0.8897	0.9023		100	100	100		Carbohydrate	Aminosugar Metabolism	1162	131-48-6	3072.6	308.099
	1162			erythronate*	LC/MS polar	42420		HMDB00613	2781043		0.56	0.45	0.81		0.00122955	0.00347508	6.92948e-05	0.00033848	0.232737	0.958885		1.676	0.9354	0.7591		100	100	100		Carbohydrate	Aminosugar Metabolism	100001320	88759-55-1	2186	135.03
	1164			N-acetylglucosamine/N-acetylgalactosamine	LC/MS pos early	46539		HMDB00215	24139		0.42	0.43	1.03		2.58744e-05	0.000147436	2.38628e-06	2.55865e-05	0.736437	0.958885		2.0396	0.8581	0.8805		100	100	100		Carbohydrate	Aminosugar Metabolism	100006435		715	222.097
	1165		Advanced Glycation End-product	N6-carboxymethyllysine	LC/MS pos early	36713			123800		0.42	0.45	1.07		2.56777e-06	3.60446e-05	6.637e-07	1.04861e-05	0.455029	0.958885		2.02	0.8466	0.9063		100	100	100		Carbohydrate	Advanced Glycation End-product	100001768	5746-04-03	2500	205.118
	1169	Energy	TCA Cycle	citrate	LC/MS neg	1564	C00158	HMDB00094	311		0.79	0.81	1.02		0.000468207	0.0015404	0.000660493	0.00225089	0.42107	0.958885		1.2371	0.979	0.9975		100	100	100		Energy	TCA Cycle	1124	77-92-9	582	191.02
	1171			aconitate [cis or trans]	LC/MS neg	46173					0.78	0.81	1.04		0.00349875	0.00866702	0.0180863	0.0328556	0.667528	0.958885		1.2091	0.9427	0.9806		100	100	100		Energy	TCA Cycle	100001359		580	173.009
	1175			alpha-ketoglutarate	LC/MS polar	528	C00026	HMDB00208	51		0.75	0.74	0.99		0.00624965	0.0137793	0.0398419	0.0599836	0.651483	0.958885		1.3048	0.978	0.9644		100	100	100		Energy	TCA Cycle	93	305-72-6;328-50-7;22202-68-2	2700	145.014
	1177			succinylcarnitine (C4-DC)	LC/MS pos early	37058		HMDB61717	71464481		0.33	0.3	0.92		4.30272e-06	4.35016e-05	3.61488e-06	3.61174e-05	0.463805	0.958885		2.6999	0.8842	0.8172		100	100	100		Energy	TCA Cycle	100001948	256928-74-2	2291	262.129
	1178			succinate	LC/MS polar	1437	C00042	HMDB00254	1110		0.84	0.82	0.98		0.0589558	0.0793208	0.0437756	0.0647013	0.755497	0.958885		1.1505	0.9685	0.9483		100	100	100		Energy	TCA Cycle	252	110-15-6	3149	117.019
	1179			fumarate	LC/MS polar	1643	C00122	HMDB00134	444972		0.79	0.81	1.02		0.0120228	0.0232248	0.0736783	0.0963996	0.950261	0.967641		1.2111	0.9626	0.9859		100	100	100		Energy	TCA Cycle	330	100-17-8	3084	115.004
	1181			malate	LC/MS polar	1303	C00149	HMDB00156	525		0.77	0.77	1.01		0.0148283	0.0263322	0.0486158	0.069845	0.774609	0.958885		1.2954	0.9915	0.9972		100	100	100		Energy	TCA Cycle	409	6915-15-7	3343.1	133.014
	1195		Oxidative Phosphorylation	phosphate	LC/MS neg	42109	C00009	HMDB01429	1061		0.94	0.98	1.04		0.175683	0.181332	0.594483	0.440717	0.214729	0.958885		1.0537	0.9919	1.0291		100	100	100		Energy	Oxidative Phosphorylation	461	7664-38-2	608	96.9696
	1197	Lipid	Fatty Acid Synthesis	malonylcarnitine	LC/MS pos early	37059		HMDB02095	22833583		0.41	0.39	0.97		3.27913e-05	0.000184121	3.3014e-07	7.45546e-06	0.969647	0.970708		2.19	0.8889	0.8578		100	100	100		Lipid	Fatty Acid Synthesis	100001526	853728-01-5	2086	248.113
	1198			malonate	LC/MS polar	15872	C00383	HMDB00691	867		0.63	0.67	1.06		0.0497989	0.0692121	0.0928787	0.11666	0.71925	0.958885		1.6168	1.0163	1.0799		100	100	100		Lipid	Fatty Acid Synthesis	818	141-82-2;26522-22-85-0	3447	103.004
	1212		Short Chain Fatty Acid	valerate (5:0)	LC/MS neg	33443	C00803	HMDB00892	7991		0.89	1.07	1.2		0.484308	0.365496	0.786621	0.510801	0.372001	0.958885		0.826	0.7371	0.8874		75	25	50		Lipid	Short Chain Fatty Acid	1136	109-52-4	1718	101.061
	1213		Medium Chain Fatty Acid	caproate (6:0)	LC/MS neg	32489	C01585	HMDB00535	8892		0.86	0.82	0.96		0.23276	0.222267	0.144625	0.159748	0.598783	0.958885		1.1468	0.9822	0.9449		100	100	100		Lipid	Medium Chain Fatty Acid	926	142-62-1	2713.7	115.076
	1218			cis-4-decenoate (10:1n6)*	LC/MS neg	62873			5312351		0.97	1.02	1.05		0.982343	0.542892	0.665624	0.471967	0.534392	0.958885		1.0049	0.9769	1.0294		100	100	100		Lipid	Medium Chain Fatty Acid	100002796	505-90-8	4890	169.123
	1220			10-undecenoate (11:1n1)	LC/MS neg	32497	C13910	HMDB33724	14891		0.96	1.06	1.11		0.595597	0.41664	0.55128	0.417849	0.30906	0.958885		1.0081	0.9631	1.0675		100	100	100		Lipid	Medium Chain Fatty Acid	100001197	1333-28-4	5085.8	183.139
	1221			laurate (12:0)	LC/MS neg	1645	C02679	HMDB00638	3893		1.09	1.15	1.05		0.234126	0.222774	0.152766	0.165009	0.601916	0.958885		0.9239	1.0102	1.0641		100	100	100		Lipid	Medium Chain Fatty Acid	181	143-07-7	5300	199.17
	1224		Long Chain Fatty Acid	myristate (14:0)	LC/MS neg	1365	C06424	HMDB00806	11005		1.17	1.58	1.36		0.283018	0.253045	0.0364212	0.0557888	0.123984	0.958885		0.8716	1.0158	1.3776		100	100	100		Lipid	Long Chain Fatty Acid	519	544-63-8	5440	227.202
	1225			myristoleate (14:1n5)	LC/MS neg	32418	C08322	HMDB02000	5281119		1.06	1.11	1.05		0.581513	0.411449	0.393715	0.334139	0.688277	0.958885		0.9887	1.0441	1.1015		100	100	100		Lipid	Long Chain Fatty Acid	100001198	544-64-9	5346.9	225.186
	1228			pentadecanoate (15:0)	LC/MS neg	1361	C16537	HMDB00826	13849		1.1	1.4	1.28		0.234878	0.222774	0.0141246	0.0272343	0.0519188	0.958885		0.9217	1.0107	1.2935		100	100	100		Lipid	Long Chain Fatty Acid	980	1002-84-2;10002-84-2	5521	241.217
	1229			palmitate (16:0)	LC/MS neg	1336	C00249	HMDB00220	985		1.16	1.44	1.25		0.186853	0.189152	0.0285439	0.0455013	0.122083	0.958885		0.907	1.0492	1.308		100	100	100		Lipid	Long Chain Fatty Acid	424	57-10-3	5618	255.233
	1230			palmitoleate (16:1n7)	LC/MS neg	33447	C08362	HMDB03229	445638		1.09	1.51	1.38		0.380059	0.313684	0.0943623	0.11785	0.150248	0.958885		0.9171	1.0023	1.3881		100	100	100		Lipid	Long Chain Fatty Acid	452	373-49-9	5475	253.217
	1232			margarate (17:0)	LC/MS neg	1121		HMDB02259	10465		1.26	1.97	1.57		0.106285	0.123302	0.00813324	0.0177886	0.0671642	0.958885		0.8344	1.0481	1.6428		100	100	100		Lipid	Long Chain Fatty Acid	891	506-12-7	5731	269.249
	1233			10-heptadecenoate (17:1n7)	LC/MS neg	33971		HMDB60038	5312435		1.17	1.75	1.49		0.249849	0.231791	0.0407972	0.0612121	0.128263	0.958885		0.8956	1.0503	1.5698		100	100	100		Lipid	Long Chain Fatty Acid	100001278	29743-97-3	5555	267.233
	1235			stearate (18:0)	LC/MS neg	1358	C01530	HMDB00827	5281		1.2	1.58	1.32		0.0539359	0.0735063	0.0084243	0.0181761	0.0948215	0.958885		0.8695	1.0471	1.378		100	100	100		Lipid	Long Chain Fatty Acid	439	57-11-4	5872	283.264
	1237			oleate/vaccenate (18:1)	LC/MS neg	52285					1.18	1.44	1.22		0.163447	0.172942	0.0285665	0.0455013	0.138984	0.958885		0.8896	1.0507	1.2846		100	100	100		Lipid	Long Chain Fatty Acid	100008930		5655	281.249
	1244			nonadecanoate (19:0)	LC/MS neg	1356	C16535	HMDB00772	12591		1.39	1.46	1.06		0.0431716	0.0616285	0.100157	0.123335	0.965	0.970299		0.8851	1.2267	1.2958		100	100	100		Lipid	Long Chain Fatty Acid	892	646-30-0	6068	297.28
	1245			10-nonadecenoate (19:1n9)	LC/MS neg	33972		HMDB13622	5312513		1.3	1.89	1.45		0.0828617	0.102934	0.00772848	0.0170733	0.0915338	0.958885		0.8365	1.0899	1.5845		100	100	100		Lipid	Long Chain Fatty Acid	100001277	73033-09-7	5780	295.264
	1248			arachidate (20:0)	LC/MS neg	1118	C06425	HMDB02212	10467		1.12	2.19	1.95		0.437712	0.338717	0.00948005	0.0199407	0.0234946	0.958885		0.8319	0.9329	1.8209		100	100	100		Lipid	Long Chain Fatty Acid	893	506-30-9	6240	311.296
	1251			eicosenoate (20:1)	LC/MS neg	33587	C16526	HMDB02231	5282768		1.57	1.86	1.18		0.0132924	0.0245513	0.0274966	0.0446051	0.707002	0.958885		0.7895	1.2424	1.4692		100	100	100		Lipid	Long Chain Fatty Acid	100001335		5950	309.28
	1256			erucate (22:1n9)	LC/MS neg	1552	C08316	HMDB02068	5281116		1.52	4.1	2.7		0.0747257	0.0962337	0.00785247	0.0172604	0.0625914	0.958885		0.6471	0.9827	2.6525		100	100	100		Lipid	Long Chain Fatty Acid	1087	112-86-7	6355.6	337.311
	1263		Polyunsaturated Fatty Acid (n3 and n6)	heneicosapentaenoate (21:5n3)	LC/MS neg	57658			11998573		1.06	1.9	1.8		0.507333	0.375479	0.0304243	0.0481117	0.0489017	0.958885		0.857	0.9045	1.6264		75	100	100		Lipid	Polyunsaturated Fatty Acid (n3 and n6)	100015797	24257-10-1	5514	315.233
	1264			tetradecadienoate (14:2)*	LC/MS neg	62850		HMDB00560	5312409		1.01	1.11	1.09		0.719169	0.463082	0.351826	0.305906	0.396908	0.958885		1.0102	1.025	1.1223		100	100	100		Lipid	Polyunsaturated Fatty Acid (n3 and n6)	100020343	39039-37-7	5292	223.17
	1265			hexadecadienoate (16:2n6)	LC/MS neg	57652		HMDB00477			1.2	1.43	1.19		0.209492	0.207579	0.0724522	0.0950783	0.297664	0.958885		0.8716	1.0475	1.2439		100	100	100		Lipid	Polyunsaturated Fatty Acid (n3 and n6)	100009394	28290-73-5	5398	251.202
	1269			stearidonate (18:4n3)	LC/MS neg	33969	C16300	HMDB06547	5312508		1.25	1.51	1.21		0.170298	0.177868	0.0306889	0.0481834	0.128275	0.958885		0.8445	1.052	1.2768		100	100	100		Lipid	Polyunsaturated Fatty Acid (n3 and n6)	100001229	111174-40-4	5395	275.202
	1270			eicosapentaenoate (EPA; 20:5n3)	LC/MS neg	18467	C06428	HMDB01999	446284		1.16	1.68	1.45		0.223214	0.215596	0.0346849	0.0536905	0.0994742	0.958885		0.8674	1.0035	1.4541		100	100	100		Lipid	Polyunsaturated Fatty Acid (n3 and n6)	2050	10-2005-9;10417-94-4	5450	301.217
	1271			docosapentaenoate (n3 DPA; 22:5n3)	LC/MS neg	32504	C16513	HMDB06528	6441454		1.24	1.94	1.56		0.108071	0.124687	0.0159784	0.029891	0.0882413	0.958885		0.7874	0.9766	1.5237		100	100	100		Lipid	Polyunsaturated Fatty Acid (n3 and n6)	100001181	2234-74-4	5571	329.249
	1272			docosahexaenoate (DHA; 22:6n3)	LC/MS neg	44675	C06429	HMDB02183	445580		1.37	1.99	1.46		0.0423566	0.061384	0.00390097	0.00942956	0.0560837	0.958885		0.727	0.9935	1.4482		100	100	100		Lipid	Polyunsaturated Fatty Acid (n3 and n6)	100000665	6217-54-5	5525	327.233
	1273			docosatrienoate (22:3n3)	LC/MS neg	32417	C16534	HMDB02823	5312556		1.16	1.36	1.17		0.252888	0.234057	0.192901	0.193172	0.646377	0.958885		0.9129	1.0632	1.2395		75	100	100		Lipid	Polyunsaturated Fatty Acid (n3 and n6)	100001195	59708-86-0	5823	333.28
	1276			nisinate (24:6n3)	LC/MS neg	57810		HMDB02007	11792612		1.33	1.82	1.36		0.0200958	0.0341239	0.00561161	0.0130527	0.130902	0.958885		0.8439	1.1266	1.5343		100	100	100		Lipid	Polyunsaturated Fatty Acid (n3 and n6)	100015785	68378-49-4	5657	355.264
	1277			linoleate (18:2n6)	LC/MS neg	1105	C01595	HMDB00673	5280450		1.19	1.5	1.26		0.178897	0.183301	0.0263169	0.0436804	0.118117	0.958885		0.8716	1.0372	1.3105		100	100	100		Lipid	Polyunsaturated Fatty Acid (n3 and n6)	180	60-33-3	5535	279.233
	1279			linolenate [alpha or gamma; (18:3n3 or 6)]	LC/MS neg	34035	C06426	HMDB03073	5280934		1.15	1.65	1.44		0.296556	0.260721	0.0466341	0.0676607	0.116566	0.958885		0.9104	1.0463	1.5031		100	100	100		Lipid	Polyunsaturated Fatty Acid (n3 and n6)	100001337		5450	277.217
	1281			dihomo-linolenate (20:3n3 or n6)	LC/MS neg	35718	C03242	HMDB02925	5280581		1.26	1.58	1.25		0.0786872	0.0992116	0.0310954	0.048648	0.266885	0.958885		0.8334	1.0512	1.3172		100	100	100		Lipid	Polyunsaturated Fatty Acid (n3 and n6)	100001739	17046-59-2	5596	305.249
	1282			arachidonate (20:4n6)	LC/MS neg	1110	C00219	HMDB01043	444899		1.2	1.53	1.27		0.0927385	0.112873	0.0122232	0.0244251	0.085461	0.958885		0.83	0.9997	1.2712		100	100	100		Lipid	Polyunsaturated Fatty Acid (n3 and n6)	229	506-32-1	5535	303.233
	1283			adrenate (22:4n6)	LC/MS neg	32980	C16527	HMDB02226	5497181		1.27	1.81	1.42		0.0526633	0.0722395	0.0177568	0.032391	0.157117	0.958885		0.7785	0.9885	1.4071		100	100	100		Lipid	Polyunsaturated Fatty Acid (n3 and n6)	100001193	2091-25-0	5678	331.264
	1284			docosapentaenoate (n6 DPA; 22:5n6)	LC/MS neg	37478	C16513	HMDB01976	6441454		1.27	1.68	1.33		0.119573	0.134998	0.00594619	0.0136861	0.0850186	0.958885		0.8212	1.041	1.3802		100	100	100		Lipid	Polyunsaturated Fatty Acid (n3 and n6)	100001580	25182-74-5	5624.5	329.249
	1285			docosadienoate (22:2n6)	LC/MS neg	32415	C16533	HMDB61714	5282807		1.42	1.33	0.94		0.105247	0.122436	0.14184	0.158128	0.793145	0.958885		0.8855	1.2554	1.1773		100	100	100		Lipid	Polyunsaturated Fatty Acid (n3 and n6)	100001182	7370-49-2	6034	335.296
	1286			dihomo-linoleate (20:2n6)	LC/MS neg	17805	C16525	HMDB05060	6439848		1.3	1.86	1.43		0.0727216	0.0945199	0.00852106	0.0181845	0.106525	0.958885		0.8347	1.0852	1.549		100	100	100		Lipid	Polyunsaturated Fatty Acid (n3 and n6)	1231	2091-39-6	5730	307.264
	1288			mead acid (20:3n9)	LC/MS neg	35174		HMDB10378	5312531		1.26	1.66	1.32		0.077687	0.0988384	0.0194384	0.034597	0.193412	0.958885		0.8363	1.0533	1.3905		100	100	100		Lipid	Polyunsaturated Fatty Acid (n3 and n6)	100001472	20590-32-3	5650	305.249
	1289			docosatrienoate (22:3n6)*	LC/MS neg	57467					1.51	1.74	1.15		0.0215453	0.0362926	0.0396687	0.0599281	0.828446	0.958885		0.7032	1.0598	1.2219		75	100	100		Lipid	Polyunsaturated Fatty Acid (n3 and n6)	100015762		5850	333.28
	1342		Fatty Acid, Branched	(12 or 13)-methylmyristate (a15:0 or i15:0)	LC/MS neg	38293			151014		1.09	1.52	1.4		0.429134	0.337157	0.169019	0.17776	0.319397	0.958885		0.938	1.0194	1.4275		100	100	88		Lipid	Fatty Acid, Branched	100002344	2485-71-4	5499	241.217
	1345			(14 or 15)-methylpalmitate (a17:0 or i17:0)	LC/MS neg	38768			17903417		1.19	1.73	1.45		0.160252	0.170849	0.0136813	0.0267313	0.0751351	0.958885		0.8433	1.0075	1.4605		100	100	100		Lipid	Fatty Acid, Branched	100002945		5695	269.249
	1349			(16 or 17)-methylstearate (a19:0 or i19:0)	LC/MS neg	38296		HMDB37397	3083779		1.38	1.74	1.27		0.00694345	0.0150723	0.0174006	0.0319603	0.36702	0.958885		0.8139	1.1209	1.4187		100	100	100		Lipid	Fatty Acid, Branched	100002356	2724-59-6	5993	297.28
	1364		Fatty Acid, Dicarboxylate	glutarate (C5-DC)	LC/MS polar	396	C00489	HMDB00661	743		0.92	1.11	1.2		0.415115	0.331085	0.573039	0.431366	0.25451	0.958885		0.9974	0.9223	1.1023		100	100	100		Lipid	Fatty Acid, Dicarboxylate	339	110-94-1	2900	131.035
	1368			2-hydroxyglutarate	LC/MS pos early	52294	C02630	HMDB00606	43		0.72	0.76	1.06		0.0350202	0.0530492	0.0811571	0.104322	0.527168	0.958885		1.3229	0.9538	1.01		100	100	100		Lipid	Fatty Acid, Dicarboxylate	100002070	40951-21-1	958	166.071
	1372			2-hydroxyadipate	LC/MS polar	31934	C02360	HMDB00321	193530		0.36	0.51	1.42		2.2837e-05	0.000135452	0.000905026	0.00290311	0.0655761	0.958885		1.8415	0.6684	0.9472		100	100	100		Lipid	Fatty Acid, Dicarboxylate	100001153	18294-85-4	3000	161.046
	1373			3-hydroxyadipate*	LC/MS polar	62069		HMDB00345	151913		0.55	0.58	1.04		0.0287678	0.0457158	0.0184905	0.0333145	0.627105	0.958885		1.7048	0.944	0.9837		100	100	100		Lipid	Fatty Acid, Dicarboxylate	100004396		3131	161.046
	1376			maleate	LC/MS polar	20676	C01384	HMDB00176	444266		0.67	0.74	1.1		0.103364	0.121328	0.189827	0.191402	0.828584	0.958885		1.3876	0.9296	1.0253		100	100	88		Lipid	Fatty Acid, Dicarboxylate	100000707	110-16-7	2640	115.004
	1378			heptenedioate (C7:1-DC)*	LC/MS polar	61866					0.4	0.41	1.01		0.0034185	0.00851832	0.000174438	0.000710057	0.547165	0.958885		2.0161	0.8079	0.8176		100	100	100		Lipid	Fatty Acid, Dicarboxylate	100019981		2816	157.051
	1380			suberate (C8-DC)	LC/MS polar	15730	C08278	HMDB00893	10457		0.74	1.01	1.37		0.583811	0.411816	0.756103	0.501352	0.336699	0.958885		1.6788	1.2358	1.6932		100	100	100		Lipid	Fatty Acid, Dicarboxylate	100000016	505-48-6	2577.6	173.082
	1383			azelate (C9-DC)	LC/MS neg	18362	C08261	HMDB00784	2266		0.78	0.86	1.11		0.523783	0.382943	0.820135	0.515956	0.644322	0.958885		1.6731	1.3035	1.442		100	100	100		Lipid	Fatty Acid, Dicarboxylate	2029	123-99-9	1276	187.098
	1385			sebacate (C10-DC)	LC/MS neg	32398	C08277	HMDB00792	5192		0.72	0.94	1.31		0.314569	0.272574	0.814028	0.515956	0.49423	0.958885		1.3793	0.9947	1.2992		100	100	100		Lipid	Fatty Acid, Dicarboxylate	100001211	111-20-6	1788	201.113
	1387			dodecadienoate (12:2)*	LC/MS neg	62276					1.11	1.17	1.06		0.32189	0.277774	0.353826	0.306801	0.944149	0.966865		1.0141	1.1277	1.191		100	100	100		Lipid	Fatty Acid, Dicarboxylate	100020478		5146	195.139
	1389			dodecanedioate (C12-DC)	LC/MS neg	32388	C02678	HMDB00623	12736		0.75	0.81	1.08		0.0137205	0.0250128	0.0860612	0.109032	0.618658	0.958885		1.2017	0.8988	0.9717		100	100	100		Lipid	Fatty Acid, Dicarboxylate	100001102	693-23-2	2990	229.145
	1392			tetradecanedioate (C14-DC)	LC/MS neg	35669		HMDB00872	13185		0.86	0.94	1.1		0.108757	0.124795	0.493346	0.387985	0.496316	0.958885		1.106	0.9474	1.0412		100	100	100		Lipid	Fatty Acid, Dicarboxylate	100001613	821-38-5	4000	257.176
	1393			hexadecanedioate (C16-DC)	LC/MS neg	35678	C19615	HMDB00672	10459		0.97	1.15	1.18		0.904119	0.520851	0.335445	0.295526	0.253365	0.958885		1.0758	1.0406	1.2326		100	100	100		Lipid	Fatty Acid, Dicarboxylate	100001614	505-54-4	4615	285.207
	1395			hexadecenedioate (C16:1-DC)*	LC/MS neg	61862					1.01	1.16	1.14		0.967876	0.542892	0.416558	0.344222	0.451595	0.958885		1.0208	1.0337	1.1835		100	100	100		Lipid	Fatty Acid, Dicarboxylate	100019975		4380	283.191
	1396			octadecanedioate (C18-DC)	LC/MS neg	36754		HMDB00782	70095		1.02	1.18	1.16		0.76487	0.48291	0.181046	0.185527	0.211168	0.958885		0.9857	1.0076	1.1661		100	100	100		Lipid	Fatty Acid, Dicarboxylate	100001615	871-70-5	5043	313.238
	1397			octadecenedioate (C18:1-DC)*	LC/MS neg	61861					0.99	1.16	1.18		0.7973	0.490875	0.307224	0.275635	0.304301	0.958885		1.0776	1.0624	1.2552		100	100	100		Lipid	Fatty Acid, Dicarboxylate	100019978		4875	311.223
	1398			tetradecadienedioate (C14:2-DC)*	LC/MS neg	62918					0.87	0.95	1.09		0.708866	0.460209	0.952107	0.558084	0.689393	0.958885		1.1381	0.9945	1.0834		100	100	100		Lipid	Fatty Acid, Dicarboxylate	100021100		3148	253.145
	1399			octadecadienedioate (C18:2-DC)*	LC/MS neg	61860					0.79	1.09	1.39		0.726788	0.465143	0.397753	0.335938	0.146704	0.958885		1.0931	0.8619	1.1968		75	88	100		Lipid	Fatty Acid, Dicarboxylate	100019982		4676	309.207
	1435		Fatty Acid, Amide	linoleamide (18:2n6)	LC/MS neg	32455			6435901		1.06	0.97	0.91		0.473032	0.359572	0.870345	0.535131	0.349277	0.958885		0.9546	1.0129	0.9241		100	100	100		Lipid	Fatty Acid, Amide	1492	3999-01-07	6205	278.249
	1442			palmitamide (16:0)	LC/MS neg	42095		HMDB12273	69421		0.71	1.4	1.96		0.490418	0.366829	0.156997	0.168339	0.00938355	0.958885		1.1418	0.8141	1.5982		100	100	100		Lipid	Fatty Acid, Amide	100003915	629-54-9	6690	254.249
	1443			palmitoleamide (16:1)*	LC/MS pos late	62438					1.01	0.93	0.91		0.865614	0.509827	0.547814	0.416659	0.443392	0.958885		1.0282	1.043	0.9539		100	100	100		Lipid	Fatty Acid, Amide	100020753		1554	254.248
	1447		Fatty Acid, Amino	2-aminoheptanoate	LC/MS pos early	43761			227939		2.07	1.34	0.65		0.129881	0.144315	0.447866	0.361929	0.420608	0.958885		0.9422	1.9508	1.2657		100	100	100		Lipid	Fatty Acid, Amino	100004542	1115-90-8	3160	146.118
	1452			2-aminooctanoate	LC/MS pos late	43343		HMDB00991	69522		2.08	1.74	0.84		0.00338675	0.00848944	0.0104483	0.0214639	0.366037	0.958885		0.603	1.2562	1.0501		100	100	100		Lipid	Fatty Acid, Amino	100004227	644-90-6	750	160.133
	1453			N-acetyl-2-aminooctanoate*	LC/MS neg	62059		HMDB59745	95555		1.23	0.97	0.79		0.266759	0.245278	0.984005	0.565951	0.203119	0.958885		1.0492	1.2908	1.0176		100	100	100		Lipid	Fatty Acid, Amino	100020204		3943	200.129
	1463		Fatty Acid Metabolism (also BCAA Metabolism)	butyrylcarnitine (C4)	LC/MS pos early	32412	C02862	HMDB02013	439829		1.05	1.03	0.98		0.594969	0.41664	0.657124	0.468206	0.890581	0.963167		0.9667	1.0163	0.9981		100	100	100		Lipid	Fatty Acid Metabolism (also BCAA Metabolism)	100001054	25576-40-3	2860	232.154
	1464			butyrylglycine	LC/MS neg	31850		HMDB00808	88412		0.42	0.57	1.33		0.000189382	0.000753421	0.00459012	0.0109076	0.0740481	0.958885		1.8536	0.7872	1.0502		100	100	100		Lipid	Fatty Acid Metabolism (also BCAA Metabolism)	100001151	20208-73-5	1470	144.067
	1466			propionylcarnitine (C3)	LC/MS pos early	32452	C03017	HMDB00824	107738		0.96	1.11	1.16		0.628204	0.428073	0.184212	0.18772	0.0514459	0.958885		0.9693	0.9273	1.0796		100	100	100		Lipid	Fatty Acid Metabolism (also BCAA Metabolism)	100001162	17298-37-2	2590	218.139
	1467			propionylglycine	LC/MS neg	31932		HMDB00783	98681		0.74	0.93	1.26		0.0357273	0.0537337	0.550679	0.417849	0.1636	0.958885		1.1821	0.8717	1.1003		100	100	100		Lipid	Fatty Acid Metabolism (also BCAA Metabolism)	100001150	21709-90-0	960	130.051
	1469			methylmalonate (MMA)	LC/MS polar	1496	C02170	HMDB00202	487		0.52	0.53	1.03		2.59078e-05	0.000147436	6.6788e-07	1.04861e-05	0.629491	0.958885		1.7922	0.9255	0.9502		100	100	100		Lipid	Fatty Acid Metabolism (also BCAA Metabolism)	418	516-05-2	3078.4	117.019
	1479		Fatty Acid Metabolism(Acyl Glycine)	isocaproylglycine	LC/MS neg	61789					0.65	0.87	1.33		0.0150101	0.026448	0.410423	0.340265	0.0865117	0.958885		1.2232	0.7955	1.0597		100	100	100		Lipid	Fatty Acid Metabolism(Acyl Glycine)	100019816		2820	172.098
	1481			valerylglycine	LC/MS pos early	36768		HMDB00927	4737557		0.83	0.92	1.11		0.375845	0.31218	0.752816	0.501352	0.473169	0.958885		1.1556	0.9557	1.0585		100	100	100		Lipid	Fatty Acid Metabolism(Acyl Glycine)	100001451	24003-66-5	2160	160.097
	1482			hexanoylglycine	LC/MS neg	35436		HMDB00701	99463		0.74	0.95	1.28		0.0860361	0.106251	0.69858	0.482811	0.256887	0.958885		1.2387	0.9188	1.1784		100	100	100		Lipid	Fatty Acid Metabolism(Acyl Glycine)	100001527	24003-67-6	2900	172.098
	1483			4-methylhexanoylglycine	LC/MS neg	62736					0.82	0.97	1.18		0.217162	0.211692	0.825626	0.517853	0.341602	0.958885		1.0822	0.8914	1.0499		100	100	100		Lipid	Fatty Acid Metabolism(Acyl Glycine)	100020632		3550	186.114
	1484			trans-2-hexenoylglycine	LC/MS neg	61798					0.6	0.76	1.27		0.0209247	0.0353886	0.202701	0.199353	0.238959	0.958885		1.5922	0.9532	1.2111		100	100	100		Lipid	Fatty Acid Metabolism(Acyl Glycine)	100019884		2707	170.082
	1486			3,4-methylene heptanoylglycine	LC/MS neg	55012					0.41	0.4	0.97		3.71976e-05	0.000198287	1.12245e-05	8.08933e-05	0.999132	0.975802		2.0512	0.8334	0.8111		100	100	100		Lipid	Fatty Acid Metabolism(Acyl Glycine)	100010861		3818	198.114
	1487			N-octanoylglycine	LC/MS neg	43502		HMDB00832	84290		0.81	1.07	1.31		0.304845	0.266894	0.809609	0.515956	0.208219	0.958885		1.0849	0.8803	1.1563		100	100	100		Lipid	Fatty Acid Metabolism(Acyl Glycine)	100003940	14246-53-8	4335.4	200.129
	1488			N-palmitoylglycine	LC/MS neg	42092		HMDB13034	151008		1.14	1.64	1.44		0.587463	0.413008	0.0258843	0.0434556	0.0903438	0.958885		0.8967	1.021	1.471		100	100	100		Lipid	Fatty Acid Metabolism(Acyl Glycine)	100003686	2441-41-0	5580	312.254
	1493			2-butenoylglycine	LC/MS pos early	61785			6303498		0.33	0.43	1.32		7.53249e-05	0.000344791	0.0029738	0.00756566	0.342453	0.958885		2.0073	0.6547	0.8645		100	100	100		Lipid	Fatty Acid Metabolism(Acyl Glycine)	100016110	71428-89-2	1526	144.066
	1498		Fatty Acid Metabolism(Acyl Carnitine)	acetylcarnitine (C2)	LC/MS pos early	32198	C02571	HMDB00201	1		0.98	1.03	1.06		0.853563	0.50627	0.670151	0.472889	0.46979	0.958885		0.985	0.9607	1.0176		100	100	100		Lipid	Fatty Acid Metabolism(Acyl Carnitine)	100000802	5080-50-2	2282	204.123
	1500			3-hydroxybutyrylcarnitine (1)	LC/MS pos early	43264		HMDB13127	53481617		0.56	0.94	1.68		0.275458	0.248929	0.765949	0.503325	0.0910539	0.958885		1.1874	0.6625	1.111		100	100	100		Lipid	Fatty Acid Metabolism(Acyl Carnitine)	100003926		2400	248.149
	1501			3-hydroxybutyrylcarnitine (2)	LC/MS pos early	52984		HMDB13127			0.61	0.79	1.3		0.0127935	0.0240518	0.1879	0.190332	0.101937	0.958885		1.3065	0.7913	1.0313		100	100	100		Lipid	Fatty Acid Metabolism(Acyl Carnitine)	100009271		2340	248.149
	1503			hexanoylcarnitine (C6)	LC/MS pos early	32328		HMDB00705	6426853		0.94	1	1.07		0.779322	0.487587	0.83452	0.520383	0.47563	0.958885		1.067	1.0015	1.0715		100	100	100		Lipid	Fatty Acid Metabolism(Acyl Carnitine)	100000781	6920-35-0	3358	260.186
	1506			octanoylcarnitine (C8)	LC/MS pos late	33936	C02838	HMDB00791	123701		0.97	0.99	1.03		0.999569	0.546672	0.84284	0.523292	0.678659	0.958885		1.0474	1.0113	1.0409		100	100	100		Lipid	Fatty Acid Metabolism(Acyl Carnitine)	100001247	3671-77-0	950	288.217
	1509			decanoylcarnitine (C10)	LC/MS pos late	33941		HMDB00651	10245190		0.79	0.81	1.02		0.0995809	0.118462	0.12675	0.143966	0.900549	0.963167		1.1721	0.9298	0.944		100	100	100		Lipid	Fatty Acid Metabolism(Acyl Carnitine)	100001251	1492-27-9	1130	316.248
	1511			5-dodecenoylcarnitine (C12:1)	LC/MS pos late	61769		HMDB13326			0.83	0.92	1.1		0.204824	0.204396	0.600879	0.442405	0.25201	0.958885		1.1147	0.9302	1.0215		100	100	100		Lipid	Fatty Acid Metabolism(Acyl Carnitine)	100016069		1135	342.264
	1512			cis-4-decenoylcarnitine (C10:1)	LC/MS pos late	38178					0.88	0.85	0.97		0.363254	0.303518	0.249894	0.239342	0.819263	0.958885		1.1654	1.0216	0.9906		100	100	100		Lipid	Fatty Acid Metabolism(Acyl Carnitine)	100002259	98930-66-6	1057	314.233
	1513			laurylcarnitine (C12)	LC/MS pos late	34534		HMDB02250	10427569		0.81	0.79	0.98		0.165471	0.174645	0.116646	0.1363	0.845815	0.958885		1.23	0.9994	0.9761		100	100	100		Lipid	Fatty Acid Metabolism(Acyl Carnitine)	100001392	25518-54-1	1235	344.28
	1514			myristoylcarnitine (C14)	LC/MS pos late	33952		HMDB05066	6426854		0.74	0.75	1.02		0.0221962	0.0372401	0.0208959	0.0368924	0.835626	0.958885		1.2786	0.9398	0.9547		100	100	100		Lipid	Fatty Acid Metabolism(Acyl Carnitine)	100001270	18822-89-4	1350	372.311
	1516			palmitoylcarnitine (C16)	LC/MS pos late	44681	C02990	HMDB00222	461		0.81	0.83	1.02		0.0391991	0.0577186	0.0441871	0.0647514	0.763917	0.958885		1.1916	0.9626	0.9842		100	100	100		Lipid	Fatty Acid Metabolism(Acyl Carnitine)	100000776	6865-14-1	1425	400.342
	1517			palmitoleoylcarnitine (C16:1)*	LC/MS pos late	53223			71464547		0.76	0.75	0.99		0.0694311	0.0905225	0.0411668	0.0615566	0.932765	0.963167		1.3262	1.0033	0.9908		100	100	100		Lipid	Fatty Acid Metabolism(Acyl Carnitine)	100009406		1357	398.326
	1518			stearoylcarnitine (C18)	LC/MS pos late	34409		HMDB00848	6426855		0.89	0.93	1.04		0.16119	0.170983	0.328669	0.291307	0.608257	0.958885		1.0957	0.9782	1.0194		100	100	100		Lipid	Fatty Acid Metabolism(Acyl Carnitine)	100001391	18822-91-8	1485	428.373
	1519			linoleoylcarnitine (C18:2)*	LC/MS pos late	46223		HMDB06469	6450015		0.83	0.87	1.05		0.0274448	0.0441127	0.0534068	0.0747725	0.574519	0.958885		1.1504	0.9504	0.9957		100	100	100		Lipid	Fatty Acid Metabolism(Acyl Carnitine)	100003151	36816-10-1	1430	424.342
	1520			linolenoylcarnitine (C18:3)*	LC/MS pos late	57511					0.77	0.82	1.07		0.0954878	0.115884	0.203774	0.199961	0.508779	0.958885		1.2445	0.9571	1.0197		100	100	100		Lipid	Fatty Acid Metabolism(Acyl Carnitine)	100015831		1310	422.326
	1521			3-hydroxyoleoylcarnitine	LC/MS pos late	61840					0.67	0.66	0.98		0.0475047	0.0662422	0.0279726	0.0450449	0.921962	0.963167		1.4503	0.9784	0.9588		100	100	100		Lipid	Fatty Acid Metabolism(Acyl Carnitine)	100019801		1406	442.353
	1522			oleoylcarnitine (C18:1)	LC/MS pos late	35160		HMDB05065	6441392		0.86	0.88	1.02		0.128146	0.143117	0.148614	0.16252	0.786422	0.958885		1.1461	0.9862	1.0046		100	100	100		Lipid	Fatty Acid Metabolism(Acyl Carnitine)	100001501	38677-66-6	1423	426.358
	1524			myristoleoylcarnitine (C14:1)*	LC/MS pos late	48182			90659872		0.81	0.8	0.99		0.0973277	0.11733	0.0637519	0.086774	0.991987	0.974303		1.1909	0.9661	0.9557		100	100	100		Lipid	Fatty Acid Metabolism(Acyl Carnitine)	100006051	889848-55-9	1316	370.295
	1525			suberoylcarnitine (C8-DC)	LC/MS pos early	52990					0.53	0.67	1.25		3.22146e-06	3.88147e-05	0.00105644	0.00334122	0.0495182	0.958885		1.4483	0.7714	0.9681		100	100	100		Lipid	Fatty Acid Metabolism(Acyl Carnitine)	100006627		2964	318.191
	1528			adipoylcarnitine (C6-DC)	LC/MS pos early	52988		HMDB61677	71296139		0.44	0.52	1.18		0.000162549	0.000658196	0.0020282	0.0055727	0.415586	0.958885		1.8875	0.8277	0.9759		100	100	100		Lipid	Fatty Acid Metabolism(Acyl Carnitine)	100006614		2570	290.16
	1531			pimeloylcarnitine/3-methyladipoylcarnitine (C7-DC)	LC/MS pos early	53224					0.58	0.52	0.9		0.0103519	0.0205632	0.00199429	0.00551399	0.614359	0.958885		1.4585	0.8511	0.7641		100	100	100		Lipid	Fatty Acid Metabolism(Acyl Carnitine)	100009407		2773	304.175
	1534			octadecenedioylcarnitine (C18:1-DC)*	LC/MS pos late	61865					0.86	1	1.16		0.213306	0.210368	0.96869	0.561071	0.196948	0.958885		1.1132	0.9597	1.1176		100	100	100		Lipid	Fatty Acid Metabolism(Acyl Carnitine)	100005996	251981-06-3	1180	456.332
	1535			arachidoylcarnitine (C20)*	LC/MS pos late	57513		HMDB06460			1	1.03	1.03		0.875383	0.512713	0.78568	0.510801	0.905984	0.963167		0.8683	0.8704	0.8922		88	63	75		Lipid	Fatty Acid Metabolism(Acyl Carnitine)	100015833		1512	456.405
	1536			arachidonoylcarnitine (C20:4)	LC/MS pos late	57518					0.95	0.94	0.99		0.574839	0.408222	0.538917	0.412748	0.925493	0.963167		1.0056	0.9511	0.9457		100	100	100		Lipid	Fatty Acid Metabolism(Acyl Carnitine)	100015837		1353	448.342
	1538			behenoylcarnitine (C22)*	LC/MS pos late	57514					1.06	0.94	0.89		0.698059	0.456469	0.50084	0.390984	0.375883	0.958885		1.0688	1.1349	1.0074		100	100	100		Lipid	Fatty Acid Metabolism(Acyl Carnitine)	100015832		1561	484.436
	1540			dihomo-linolenoylcarnitine (C20:3n3 or 6)*	LC/MS pos late	57521					0.99	0.9	0.91		0.785183	0.489214	0.0827665	0.105772	0.184637	0.958885		1.0416	1.0268	0.9362		100	100	100		Lipid	Fatty Acid Metabolism(Acyl Carnitine)	100015840		1392	450.358
	1541			dihomo-linoleoylcarnitine (C20:2)*	LC/MS pos late	57520					0.89	0.98	1.1		0.172216	0.17863	0.762889	0.502963	0.348628	0.958885		1.064	0.9491	1.0432		100	100	100		Lipid	Fatty Acid Metabolism(Acyl Carnitine)	100015839		1436	452.373
	1542			eicosenoylcarnitine (C20:1)*	LC/MS pos late	57519					0.84	0.88	1.05		0.150249	0.162237	0.286878	0.261425	0.634457	0.958885		1.174	0.9886	1.0343		100	100	100		Lipid	Fatty Acid Metabolism(Acyl Carnitine)	100015838		1484	454.389
	1549			lignoceroylcarnitine (C24)*	LC/MS pos late	57515					1.14	1.01	0.88		0.0474947	0.0662422	0.932973	0.553153	0.0717445	0.958885		0.9588	1.0951	0.9654		88	100	100		Lipid	Fatty Acid Metabolism(Acyl Carnitine)	100015834		1603	512.467
	1550			margaroylcarnitine (C17)*	LC/MS pos late	57512		HMDB06210			0.82	0.95	1.15		0.0636083	0.085037	0.601792	0.442405	0.19929	0.958885		1.1368	0.9374	1.0821		100	100	100		Lipid	Fatty Acid Metabolism(Acyl Carnitine)	100004054	106182-29-0	1424	414.358
	1554			pentadecanoylcarnitine (C15)*	LC/MS pos late	57522					0.74	0.83	1.12		0.016255	0.0282863	0.098947	0.122532	0.434055	0.958885		1.1779	0.8668	0.9718		100	100	100		Lipid	Fatty Acid Metabolism(Acyl Carnitine)	100015842		1362	386.326
	1557			3-hydroxypalmitoylcarnitine	LC/MS pos late	61839					0.72	0.74	1.02		0.0317039	0.0492323	0.0276455	0.0446818	0.787393	0.958885		1.3467	0.9758	0.9947		100	100	88		Lipid	Fatty Acid Metabolism(Acyl Carnitine)	100019800		1380	416.337
	1559		Carnitine Metabolism	deoxycarnitine	LC/MS pos early	36747	C01181	HMDB01161	134		1.15	1.21	1.06		0.152043	0.163755	0.0947827	0.11804	0.586797	0.958885		0.9018	1.0357	1.0942		100	100	100		Lipid	Carnitine Metabolism	100001662	6249-56-5	2052	146.118
	1560			carnitine	LC/MS pos early	15500	C00318	HMDB00062	10917		0.96	0.93	0.97		0.604792	0.418876	0.297311	0.269491	0.533326	0.958885		1.004	0.9637	0.9307		100	100	100		Lipid	Carnitine Metabolism	100000007	461-05-2	1978	162.112
	1565		Ketone Bodies	3-hydroxybutyrate (BHBA)	LC/MS polar	542	C01089	HMDB00357	441		0.51	0.63	1.24		0.0428001	0.0614342	0.191765	0.192473	0.407217	0.958885		1.7397	0.8834	1.0987		100	100	100		Lipid	Ketone Bodies	254	625-72-9	1444	103.04
	1568		Fatty Acid Metabolism (Acyl Choline)	palmitoylcholine	LC/MS pos late	52944			151731		2.44	2.94	1.21		0.00585527	0.0131158	0.0252423	0.0426806	0.90671	0.963167		0.5234	1.2772	1.5413		63	100	88		Lipid	Fatty Acid Metabolism (Acyl Choline)	100009233		1482	342.337
	1569			oleoylcholine	LC/MS pos late	53260					2.06	2.4	1.16		0.00985606	0.0197646	0.0236213	0.0404059	0.839512	0.958885		0.6043	1.2468	1.4481		38	88	75		Lipid	Fatty Acid Metabolism (Acyl Choline)	100009331		1449	368.352
	1572			linoleoylcholine*	LC/MS pos late	57463					3.05	3.88	1.27		0.011271	0.0219742	0.00189916	0.00538646	0.477339	0.958885		0.4663	1.4216	1.8115		63	100	100		Lipid	Fatty Acid Metabolism (Acyl Choline)	100015760		1388	366.337
	1576			arachidonoylcholine	LC/MS pos late	53261					2.29	3.12	1.36		0.00860918	0.0175995	0.00886128	0.0188192	0.553514	0.958885		0.532	1.2157	1.6586		75	88	100		Lipid	Fatty Acid Metabolism (Acyl Choline)	100009332		1390	390.337
	1584		Fatty Acid, Monohydroxy	2-hydroxyoctanoate	LC/MS neg	22036		HMDB02264	94180		0.74	0.96	1.29		0.710335	0.460209	0.990259	0.567468	0.716544	0.958885		1.7111	1.2715	1.6406		88	100	100		Lipid	Fatty Acid, Monohydroxy	100000743	617-73-2	3736.8	159.103
	1585			2-hydroxydecanoate	LC/MS neg	42489			21488		1.07	1.05	0.98		0.623848	0.426485	0.576064	0.431828	0.942221	0.966862		1.2536	1.3458	1.3153		100	100	100		Lipid	Fatty Acid, Monohydroxy	100004089	5393-81-7	4840	187.134
	1588			2-hydroxypalmitate	LC/MS neg	35675		HMDB31057	92836		1.13	1.66	1.46		0.287844	0.256272	0.0292811	0.0464711	0.0850534	0.958885		0.8346	0.9444	1.3829		100	100	100		Lipid	Fatty Acid, Monohydroxy	100001579	764-67-0	5511.2	271.228
	1590			2-hydroxystearate	LC/MS neg	17945	C03045		69417		1.21	1.72	1.42		0.111476	0.126878	0.0265341	0.0438133	0.158687	0.958885		0.8698	1.0535	1.4941		100	100	100		Lipid	Fatty Acid, Monohydroxy	1239	629-22-1	5695	299.259
	1597			3-hydroxyhexanoate	LC/MS neg	53230			151492		0.83	0.76	0.92		0.809867	0.495139	0.593568	0.440717	0.593552	0.958885		1.1389	0.9418	0.8671		100	100	100		Lipid	Fatty Acid, Monohydroxy	100006367	10191-24-9	1725	131.071
	1598			3-hydroxyoctanoate	LC/MS neg	22001		HMDB01954	26613		0.7	0.78	1.12		0.581947	0.411449	0.796797	0.512427	0.647281	0.958885		1.2872	0.8979	1.0052		100	100	100		Lipid	Fatty Acid, Monohydroxy	100000773	88930-08-9	3446	159.103
	1600			3-hydroxydecanoate	LC/MS neg	22053		HMDB02203	26612		0.94	0.9	0.96		0.916989	0.526156	0.90728	0.545342	0.740932	0.958885		1.149	1.0778	1.0388		100	100	100		Lipid	Fatty Acid, Monohydroxy	100000997	5561-87-5	4634.7	187.134
	1602			3-hydroxylaurate	LC/MS neg	32457		HMDB00387	94216		1.01	0.99	0.98		0.652616	0.434169	0.835937	0.520528	0.733219	0.958885		1.0147	1.0263	1.0051		100	100	100		Lipid	Fatty Acid, Monohydroxy	100001112	53941-38-1	5175	215.165
	1610			5-hydroxyhexanoate	LC/MS neg	31938		HMDB00525	170748		0.74	0.81	1.09		0.0982681	0.117899	0.254835	0.242489	0.662201	0.958885		1.2859	0.9501	1.037		100	100	100		Lipid	Fatty Acid, Monohydroxy	100001148	44843-89-2	1267	131.071
	1617			16-hydroxypalmitate	LC/MS neg	39609	C18218	HMDB06294	10466		1.03	1.11	1.09		0.66726	0.441124	0.402732	0.337878	0.531222	0.958885		1.0209	1.047	1.1375		100	100	100		Lipid	Fatty Acid, Monohydroxy	100002953	506-13-8	5236.2	271.228
	1621			13-HODE + 9-HODE	LC/MS neg	37752			43013		1.05	0.84	0.8		0.971141	0.542892	0.473539	0.375092	0.486442	0.958885		0.8501	0.8927	0.7183		88	63	63		Lipid	Fatty Acid, Monohydroxy	100002196		5275	295.228
	1642		Fatty Acid, Dihydroxy	12,13-DiHOME	LC/MS neg	38395	C14829	HMDB04705	10236635		1.03	1.48	1.44		0.221084	0.214467	0.168537	0.177752	0.711191	0.958885		1.4619	1.5036	2.1588		88	100	100		Lipid	Fatty Acid, Dihydroxy	62	263399-35-5	5137	313.238
	1643			9,10-DiHOME	LC/MS neg	38399	C14828	HMDB04704	9966640		1.18	1.31	1.11		0.377499	0.312937	0.280108	0.258156	0.780618	0.958885		1.0965	1.2908	1.4389		75	100	100		Lipid	Fatty Acid, Dihydroxy	179	263399-34-4	5180	313.238
	1723		Eicosanoid	12-HETE	LC/MS neg	37536		HMDB06111	5312983		0.69	1.11	1.6		0.671318	0.441817	0.779365	0.509092	0.453191	0.958885		1.6877	1.1707	1.8715		100	100	100		Lipid	Eicosanoid	100002167	71030-37-0;73837-14-6	5326	319.228
	1736		Endocannabinoid	oleoyl ethanolamide	LC/MS neg	38102		HMDB02088	5283454		0.99	1.74	1.76		0.917077	0.526156	0.0151015	0.0287398	0.0138356	0.958885		0.8761	0.8675	1.5227		100	100	100		Lipid	Endocannabinoid	1137	11-58-0;111-58-0	6450	324.291
	1739			palmitoyl ethanolamide	LC/MS pos late	38165	C16512	HMDB02100	4671		1.08	1.08	1		0.431685	0.337239	0.499012	0.390346	0.963326	0.969918		0.896	0.9645	0.9676		100	100	100		Lipid	Endocannabinoid	1489	544-31-0	1643	300.29
	1740			stearoyl ethanolamide	LC/MS pos late	38625		HMDB13078	27902		1.09	1.06	0.98		0.244302	0.228623	0.410858	0.340265	0.653153	0.958885		0.951	1.0386	1.0128		100	100	100		Lipid	Endocannabinoid	100002254	111-57-9	1787	328.321
	1748			N-oleoyltaurine	LC/MS neg	39732			6437033		0.98	1.36	1.39		0.825416	0.498279	0.153179	0.165049	0.124389	0.958885		1.0268	1.0023	1.3931		100	100	100		Lipid	Endocannabinoid	100003119	52514-04-2	5610	388.253
	1749			N-stearoyltaurine	LC/MS neg	39730			168274		0.8	1.31	1.64		0.079895	0.100135	0.168394	0.177752	0.0120279	0.958885		1.029	0.8197	1.3432		100	100	100		Lipid	Endocannabinoid	100003240	63155-80-6	5782	390.268
	1750			N-palmitoyltaurine	LC/MS neg	39835					0.64	1	1.56		0.0148819	0.0263322	0.591188	0.439758	0.231583	0.958885		1.0946	0.7047	1.0998		100	63	88		Lipid	Endocannabinoid	100003239	83982-06-3	5560	362.237
	1752			N-linoleoyltaurine*	LC/MS neg	61826					0.99	1.33	1.35		0.808379	0.495139	0.195255	0.195086	0.179507	0.958885		1.0432	1.0282	1.3855		100	100	100		Lipid	Endocannabinoid	100005814		5505	386.237
	1754			linoleoyl ethanolamide	LC/MS neg	52608		HMDB12252	5283446		0.98	1.07	1.09		0.780201	0.487587	0.966576	0.560585	0.889872	0.963167		1.0189	0.9993	1.0935		100	100	100		Lipid	Endocannabinoid	100006726	68171-52-8	6150	322.275
	1771		Inositol Metabolism	myo-inositol	LC/MS polar	1124	C00137	HMDB00211	892		0.74	0.76	1.03		0.00608451	0.0134858	0.00843444	0.0181761	0.774353	0.958885		1.2289	0.9123	0.9353		100	100	100		Lipid	Inositol Metabolism	363	87-89-8	3506.3	225.062
	1800		Phospholipid Metabolism	choline	LC/MS pos early	15506	C00114	HMDB00097	305		1	1.04	1.04		0.958247	0.541426	0.517998	0.400917	0.525622	0.958885		0.9834	0.9832	1.0272		100	100	100		Lipid	Phospholipid Metabolism	1256	67-48-1	1961	104.107
	1801			choline phosphate	LC/MS pos early	34396	C00588	HMDB01565	1014		0.75	0.86	1.15		0.00185155	0.00503048	0.0644765	0.0869478	0.198667	0.958885		1.1162	0.8396	0.9622		100	100	100		Lipid	Phospholipid Metabolism	267	72556-74-2	700	184.073
	1804			glycerophosphorylcholine (GPC)	LC/MS pos early	15990	C00670	HMDB00086	71920		1.13	1.12	0.99		0.0386087	0.0570486	0.0588214	0.0815739	0.808077	0.958885		0.9321	1.0497	1.0413		100	100	100		Lipid	Phospholipid Metabolism	100000269	28319-77-9	672	258.11
	1806			phosphoethanolamine	LC/MS pos early	1600	C00346	HMDB00224	1015		0.97	1.13	1.17		0.688155	0.450692	0.304206	0.274046	0.197282	0.958885		1.0099	0.9801	1.1433		100	100	100		Lipid	Phospholipid Metabolism	1026	1071-23-4	700	142.026
	1808			glycerophosphoethanolamine	LC/MS polar	37455	C01233	HMDB00114	123874		0.99	1.05	1.06		0.959622	0.541426	0.505895	0.392934	0.437586	0.958885		0.9682	0.9588	1.0204		100	100	100		Lipid	Phospholipid Metabolism	100001620	33049-08-0	3075	214.049
	1810			glycerophosphoinositol*	LC/MS polar	47155			167572		0.79	0.75	0.95		0.280332	0.251633	0.315359	0.280642	0.731566	0.958885		0.9341	0.7381	0.7021		63	25	88		Lipid	Phospholipid Metabolism	100001621	16824-65-0	3850	333.059
	1811			trimethylamine N-oxide	LC/MS pos early	40406	C01104	HMDB00925	1145		0.29	0.22	0.73		0.0125034	0.0237182	0.00261778	0.00690432	0.316068	0.958885		3.671	1.0787	0.7898		100	100	100		Lipid	Phospholipid Metabolism	100003397	1184-78-7	2100	76.0757
	1829		Phosphatidylcholine (PC)	1-myristoyl-2-palmitoyl-GPC (14:0/16:0)	LC/MS pos late	19258		HMDB07869	129657		0.66	0.57	0.86		0.280841	0.251633	0.272815	0.254637	0.842275	0.958885		1.7039	1.1294	0.9737		100	100	100		Lipid	Phosphatidylcholine (PC)	100000672	69525-80-0	2147	706.538
	1833			1-myristoyl-2-arachidonoyl-GPC (14:0/20:4)*	LC/MS pos late	53195		HMDB07883			1.2	1.1	0.91		0.11382	0.129196	0.422767	0.346128	0.422687	0.958885		0.8779	1.0554	0.9651		100	100	100		Lipid	Phosphatidylcholine (PC)	100009139		1914	754.538
	1845			1,2-dipalmitoyl-GPC (16:0/16:0)	LC/MS pos late	19130		HMDB00564	452110		0.81	0.73	0.91		0.463497	0.353223	0.306547	0.27559	0.835708	0.958885		1.287	1.0407	0.9447		100	100	100		Lipid	Phosphatidylcholine (PC)	100000657	63-89-8	2365	734.569
	1846			1-palmitoyl-2-palmitoleoyl-GPC (16:0/16:1)*	LC/MS pos late	52470		HMDB07969			0.76	0.65	0.86		0.399691	0.325339	0.200008	0.198153	0.691243	0.958885		1.4939	1.1359	0.9724		100	100	100		Lipid	Phosphatidylcholine (PC)	100008984		2160	732.554
	1847			1-palmitoyl-2-stearoyl-GPC (16:0/18:0)	LC/MS pos late	52616		HMDB07970			1.09	1	0.92		0.103892	0.121469	0.941918	0.555817	0.106717	0.958885		0.971	1.0542	0.9735		100	100	100		Lipid	Phosphatidylcholine (PC)	100008921	59403-51-9	2653	762.601
	1849			1-palmitoyl-2-oleoyl-GPC (16:0/18:1)	LC/MS pos late	52461		HMDB07972	6436017		1.08	0.94	0.88		0.323443	0.277987	0.461079	0.369783	0.0508315	0.958885		1.0391	1.1177	0.9805		100	100	100		Lipid	Phosphatidylcholine (PC)	1539	26853-31-6;26853-31-6	2358	760.585
	1852			1-palmitoyl-2-linoleoyl-GPC (16:0/18:2)	LC/MS pos late	42446		HMDB07973	5287971		1.06	1	0.94		0.246427	0.2301	0.934886	0.553153	0.180829	0.958885		1.0025	1.0651	0.9976		100	100	100		Lipid	Phosphatidylcholine (PC)	1537	40811-94-7	2160	758.569
	1855			1-palmitoyl-2-gamma-linolenoyl-GPC (16:0/18:3n6)*	LC/MS pos late	54812		HMDB07974			1.06	1	0.95		0.491782	0.367196	0.978182	0.565063	0.533009	0.958885		0.9906	1.0473	0.9947		100	100	100		Lipid	Phosphatidylcholine (PC)	100009154		2034	756.554
	1863			1-palmitoyl-2-arachidonoyl-GPC (16:0/20:4n6)	LC/MS pos late	52462		HMDB07982	10747814		1.03	0.96	0.93		0.625694	0.427053	0.630907	0.455431	0.293771	0.958885		0.9844	1.0179	0.9497		100	100	100		Lipid	Phosphatidylcholine (PC)	100008914	35418-58-7	2091	782.569
	1869			1-palmitoyl-2-docosahexaenoyl-GPC (16:0/22:6)	LC/MS pos late	52610		HMDB07991	6441886		1.03	0.97	0.94		0.632942	0.428989	0.779789	0.509092	0.373915	0.958885		0.9953	1.0288	0.9699		100	100	100		Lipid	Phosphatidylcholine (PC)	100008915	59403-54-2	2023	806.569
	1874			1-palmitoleoyl-2-linoleoyl-GPC (16:1/18:2)*	LC/MS pos late	52683		HMDB08006			1.17	1.04	0.89		0.0501272	0.0694392	0.6754	0.474295	0.167667	0.958885		0.9289	1.0834	0.9663		100	100	100		Lipid	Phosphatidylcholine (PC)	100009075		2003	756.554
	1875			1-palmitoleoyl-2-linolenoyl-GPC (16:1/18:3)*	LC/MS pos late	53180		HMDB08008			1.18	1.06	0.9		0.184211	0.187832	0.71976	0.492098	0.425362	0.958885		0.9264	1.0955	0.9858		100	100	100		Lipid	Phosphatidylcholine (PC)	100009345		1850	754.538
	1884			1,2-distearoyl-GPC (18:0/18:0)	LC/MS pos late	19132		HMDB08036	94190		1.03	1.02	0.99		0.797028	0.490875	0.651942	0.466025	0.90185	0.963167		0.9988	1.0292	1.0199		100	100	100		Lipid	Phosphatidylcholine (PC)	100000660	816-94-4	2950	790.632
	1885			1-stearoyl-2-oleoyl-GPC (18:0/18:1)	LC/MS pos late	52438		HMDB08038			1.01	0.94	0.93		0.769849	0.485327	0.189728	0.191402	0.0789537	0.958885		1.0411	1.0555	0.9795		100	100	100		Lipid	Phosphatidylcholine (PC)	100008904	56421-10-4	2644	788.616
	1888			1-stearoyl-2-linoleoyl-GPC (18:0/18:2)*	LC/MS pos late	52452		HMDB08039			0.98	0.98	1		0.834786	0.500728	0.863902	0.532466	0.954055	0.967922		1.0484	1.0264	1.0287		100	100	100		Lipid	Phosphatidylcholine (PC)	100008980		2380	786.601
	1896			1-stearoyl-2-arachidonoyl-GPC (18:0/20:4)	LC/MS pos late	42450		HMDB08048	16219824		1	0.95	0.95		0.921241	0.527826	0.422801	0.346128	0.279836	0.958885		0.9926	0.9953	0.9433		100	100	100		Lipid	Phosphatidylcholine (PC)	100001869	35418-59-8	2300	810.601
	1902			1-stearoyl-2-docosahexaenoyl-GPC (18:0/22:6)	LC/MS pos late	52611		HMDB08057			1	0.99	0.99		0.980662	0.542892	0.987082	0.566499	0.961208	0.969087		1.0087	1.0062	1.0003		100	100	100		Lipid	Phosphatidylcholine (PC)	100008916	59403-52-0	2197	834.601
	1920			1-oleoyl-2-docosahexaenoyl-GPC (18:1/22:6)*	LC/MS pos late	52697		HMDB08123			1.08	1.03	0.96		0.290774	0.258335	0.668999	0.472889	0.567708	0.958885		0.9607	1.0335	0.9937		100	100	100		Lipid	Phosphatidylcholine (PC)	100009130		2011	832.585
	1921			1,2-dilinoleoyl-GPC (18:2/18:2)	LC/MS pos late	52603		HMDB08138	5288075		0.97	1.03	1.06		0.994561	0.546061	0.689884	0.481839	0.578001	0.958885		1.0106	0.9826	1.0371		100	100	100		Lipid	Phosphatidylcholine (PC)	100008903	998-06-1	2006	782.569
	1922			1-linoleoyl-2-linolenoyl-GPC (18:2/18:3)*	LC/MS pos late	53176		HMDB08141			1.09	1.2	1.11		0.480647	0.363977	0.173217	0.180581	0.433179	0.958885		1.034	1.1228	1.2413		100	100	100		Lipid	Phosphatidylcholine (PC)	100009343		1939	780.554
	1925			1-linoleoyl-2-arachidonoyl-GPC (18:2/20:4n6)*	LC/MS pos late	52710		HMDB08147			1.05	1.06	1.01		0.569035	0.406179	0.473031	0.375092	0.90176	0.963167		0.9974	1.0457	1.053		100	100	100		Lipid	Phosphatidylcholine (PC)	100009131		1969	806.569
	1967		Phosphatidylethanolamine (PE)	1-palmitoyl-2-oleoyl-GPE (16:0/18:1)	LC/MS pos late	19263		HMDB05320	5283496		0.88	0.88	0.99		0.790385	0.490875	0.769848	0.505132	0.969753	0.970708		1.1509	1.0178	1.01		100	100	100		Lipid	Phosphatidylethanolamine (PE)	1526	26662-94-2	2509	718.538
	1968			1-palmitoyl-2-linoleoyl-GPE (16:0/18:2)	LC/MS pos late	42449		HMDB05322	9546747		0.97	1.06	1.09		0.985826	0.543489	0.50166	0.390984	0.409314	0.958885		1.0946	1.0664	1.1573		100	100	100		Lipid	Phosphatidylethanolamine (PE)	100001870		2275	716.522
	1971			1-palmitoyl-2-arachidonoyl-GPE (16:0/20:4)*	LC/MS pos late	52464		HMDB05323	9546800		1.05	0.98	0.94		0.619744	0.425059	0.946202	0.557596	0.530916	0.958885		0.957	1.0007	0.9411		100	100	100		Lipid	Phosphatidylethanolamine (PE)	100008990		2198	740.522
	1973			1-palmitoyl-2-docosahexaenoyl-GPE (16:0/22:6)*	LC/MS pos late	52465		HMDB05324	9546799		1.03	1.04	1.01		0.705825	0.460119	0.661771	0.469994	0.934475	0.963167		0.9603	0.9913	0.9999		100	100	100		Lipid	Phosphatidylethanolamine (PE)	100008991		2119	764.522
	1980			1-stearoyl-2-oleoyl-GPE (18:0/18:1)	LC/MS pos late	42448		HMDB08993			1.21	1.33	1.1		0.216826	0.211692	0.00772124	0.0170733	0.339054	0.958885		0.8304	1.0047	1.1047		100	100	100		Lipid	Phosphatidylethanolamine (PE)	100001856		2858	746.569
	1983			1-stearoyl-2-linoleoyl-GPE (18:0/18:2)*	LC/MS pos late	52446		HMDB08994	9546749		1.15	1.31	1.15		0.295981	0.260721	0.0147221	0.0281395	0.217478	0.958885		0.849	0.9728	1.1144		100	100	100		Lipid	Phosphatidylethanolamine (PE)	100008976		2522	744.554
	1988			1-stearoyl-2-arachidonoyl-GPE (18:0/20:4)	LC/MS pos late	52447		HMDB09003	5289133		1.08	1.05	0.97		0.402507	0.325968	0.475894	0.37628	0.779054	0.958885		0.9591	1.0385	1.0066		100	100	100		Lipid	Phosphatidylethanolamine (PE)	100008977		2424	768.554
	1992			1-stearoyl-2-docosahexaenoyl-GPE (18:0/22:6)*	LC/MS pos late	52466		HMDB05334	9546798		1.04	1.02	0.98		0.641695	0.431678	0.797284	0.512427	0.817053	0.958885		0.9838	1.025	1.0052		100	100	100		Lipid	Phosphatidylethanolamine (PE)	100008992		2317	792.554
	1994			1-oleoyl-2-linoleoyl-GPE (18:1/18:2)*	LC/MS pos late	52687		HMDB05349	9546753		1.09	1.21	1.12		0.610217	0.419893	0.118189	0.1363	0.333858	0.958885		0.9713	1.0551	1.1797		100	100	100		Lipid	Phosphatidylethanolamine (PE)	100009078		2270	742.538
	1997			1-oleoyl-2-arachidonoyl-GPE (18:1/20:4)*	LC/MS pos late	55041		HMDB09069			1.07	1.02	0.95		0.50448	0.374025	0.73776	0.500513	0.626043	0.958885		0.9697	1.0378	0.9854		100	100	100		Lipid	Phosphatidylethanolamine (PE)	100009219		2200	766.538
	2000			1-oleoyl-2-docosahexaenoyl-GPE (18:1/22:6)*	LC/MS pos late	53209					1.06	1.02	0.97		0.601563	0.418727	0.794866	0.512371	0.775774	0.958885		0.9339	0.9888	0.9559		100	100	100		Lipid	Phosphatidylethanolamine (PE)	100009220		2119	790.538
	2042		Phosphatidylserine (PS)	1-stearoyl-2-arachidonoyl-GPS (18:0/20:4)	LC/MS pos late	52235		HMDB12383			0.79	0.89	1.13		0.400958	0.325339	0.885568	0.541462	0.380617	0.958885		1.0595	0.8359	0.9475		100	75	100		Lipid	Phosphatidylserine (PS)	100001872		2565	812.544
	2068		Phosphatidylinositol (PI)	1-palmitoyl-2-linoleoyl-GPI (16:0/18:2)	LC/MS pos late	52450		HMDB09784			0.81	0.79	0.97		0.780381	0.487587	0.820379	0.515956	0.934968	0.963167		1.0336	0.8349	0.8124		63	50	88		Lipid	Phosphatidylinositol (PI)	1528		2730	852.56
	2070			1-palmitoyl-2-arachidonoyl-GPI (16:0/20:4)*	LC/MS pos late	52467		HMDB09789			0.97	0.9	0.93		0.757965	0.481439	0.275501	0.255732	0.405749	0.958885		1.102	1.0636	0.9864		100	100	100		Lipid	Phosphatidylinositol (PI)	100008993		2567	876.56
	2074			1-stearoyl-2-linoleoyl-GPI (18:0/18:2)	LC/MS pos late	52468		HMDB09809			0.84	0.9	1.07		0.834427	0.500728	0.895922	0.543996	0.645227	0.958885		1.3881	1.1684	1.2551		100	100	100		Lipid	Phosphatidylinositol (PI)	100008994		3185	880.591
	2085			1-stearoyl-2-arachidonoyl-GPI (18:0/20:4)	LC/MS pos late	52449		HMDB09815			0.98	0.93	0.94		0.721874	0.463407	0.0852981	0.108594	0.207617	0.958885		1.0339	1.0177	0.9586		100	100	100		Lipid	Phosphatidylinositol (PI)	100000616	383907-33-3	3000	904.591
	2090			1-oleoyl-2-arachidonoyl-GPI (18:1/20:4) *	LC/MS pos late	54994		HMDB09844			0.95	0.91	0.97		0.606751	0.418876	0.398127	0.335938	0.645917	0.958885		1.1009	1.0409	1.0057		100	100	100		Lipid	Phosphatidylinositol (PI)	100010951		2568	902.575
	2123		Lysophospholipid	1-palmitoyl-GPC (16:0)	LC/MS pos late	33955		HMDB10382	86554		1.07	1	0.93		0.18024	0.184229	0.955759	0.558102	0.0807302	0.958885		0.965	1.037	0.9638		100	100	100		Lipid	Lysophospholipid	100001263	17364-16-8	1525	496.34
	2124			2-palmitoyl-GPC (16:0)*	LC/MS neg	35253		HMDB61702	15061532		1.09	1.64	1.51		0.407027	0.327112	0.0505026	0.0718506	0.111332	0.958885		0.8962	0.9773	1.4717		100	100	100		Lipid	Lysophospholipid	100001562		6215	570.341
	2125			1-palmitoleoyl-GPC (16:1)*	LC/MS pos late	33230		HMDB10383	24779461		1.14	1.01	0.89		0.0245962	0.0403032	0.887068	0.541626	0.0610643	0.958885		0.9473	1.0794	0.9595		100	100	100		Lipid	Lysophospholipid	100001511		1450	494.324
	2132			1-stearoyl-GPC (18:0)	LC/MS pos late	33961		HMDB10384	497299		1.06	1.01	0.96		0.273049	0.247815	0.749464	0.501352	0.176901	0.958885		0.9705	1.025	0.9818		100	100	100		Lipid	Lysophospholipid	100001271	19420-57-6	1606	524.371
	2134			1-oleoyl-GPC (18:1)	LC/MS neg	48258		HMDB02815	16081932		1.16	2.11	1.82		0.569579	0.406179	0.0182793	0.0330695	0.0551925	0.958885		1.0304	1.1965	2.1776		100	100	100		Lipid	Lysophospholipid	100001272	19420-56-5	6250	596.357
	2137			1-linoleoyl-GPC (18:2)	LC/MS pos late	34419	C04100	HMDB10386	11988421		1.13	1.14	1.01		0.0792161	0.0995804	0.0449502	0.0654334	0.850052	0.958885		0.8988	1.018	1.0281		100	100	100		Lipid	Lysophospholipid	100001395		1465	520.34
	2139			1-linolenoyl-GPC (18:3)*	LC/MS pos late	45951		HMDB10388			1.15	1.17	1.02		0.0419642	0.0611486	0.0263304	0.0436804	0.747323	0.958885		0.9168	1.0526	1.0758		100	100	100		Lipid	Lysophospholipid	100005350		1410	518.324
	2155			1-arachidonoyl-GPC (20:4n6)*	LC/MS neg	34061	C05208	HMDB10395			1.17	1.52	1.3		0.028327	0.0451858	0.0942994	0.11785	0.36093	0.958885		0.9095	1.0625	1.3828		100	100	100		Lipid	Lysophospholipid	100001551		6074	618.341
	2166			1-lignoceroyl-GPC (24:0)	LC/MS pos late	49617		HMDB10405			1.01	1.02	1.02		0.981102	0.542892	0.69977	0.482811	0.778115	0.958885		1.0065	1.0137	1.0298		100	100	100		Lipid	Lysophospholipid	100002873	325171-59-3	1907	608.465
	2176			1-palmitoyl-GPE (16:0)	LC/MS pos late	35631		HMDB11503	9547069		1.09	1.08	0.99		0.100289	0.118968	0.142079	0.158128	0.85921	0.958885		0.9418	1.0287	1.0196		100	100	100		Lipid	Lysophospholipid	100001567	53862-35-4	1544	454.293
	2183			1-stearoyl-GPE (18:0)	LC/MS pos late	42398		HMDB11130	9547068		1.09	1	0.92		0.155796	0.167369	0.930073	0.553153	0.135647	0.958885		0.9635	1.0498	0.9651		100	100	100		Lipid	Lysophospholipid	100001461	69747-55-3	1626	482.324
	2184			2-stearoyl-GPE (18:0)*	LC/MS neg	41220		HMDB11129			1.05	1.2	1.14		0.633624	0.428989	0.575344	0.431828	0.35394	0.958885		1.3318	1.3932	1.5923		100	100	100		Lipid	Lysophospholipid	100003901		6350	480.31
	2185			1-oleoyl-GPE (18:1)	LC/MS neg	35628		HMDB11506	9547071		1.12	1.44	1.29		0.357545	0.300447	0.105734	0.127489	0.291873	0.958885		0.8922	0.9973	1.2881		100	100	100		Lipid	Lysophospholipid	100001569	89576-29-4	6125.1	478.294
	2187			1-linoleoyl-GPE (18:2)*	LC/MS pos late	36600		HMDB11507	52925130		1.24	1.35	1.09		0.0758544	0.0973894	0.0239099	0.0407411	0.473785	0.958885		0.8202	1.014	1.1034		100	100	100		Lipid	Lysophospholipid	100001570		1482	478.293
	2198			1-arachidonoyl-GPE (20:4n6)*	LC/MS neg	35186		HMDB11517	42607465		1.16	1.5	1.29		0.0356429	0.0537337	0.113312	0.13355	0.401094	0.958885		0.9287	1.0785	1.3902		100	100	100		Lipid	Lysophospholipid	100001571		5874	500.278
	2218			1-palmitoyl-GPG (16:0)*	LC/MS neg	45970			3300276		0.57	0.74	1.29		0.14059	0.154582	0.454397	0.366534	0.380052	0.958885		1.3033	0.7477	0.9645		100	63	88		Lipid	Lysophospholipid	100005717		5570	483.273
	2222			1-oleoyl-GPG (18:1)*	LC/MS neg	45968					0.68	0.83	1.22		0.308208	0.269279	0.88118	0.539529	0.327526	0.958885		1.3177	0.8994	1.0937		88	63	88		Lipid	Lysophospholipid	100005716		5610	509.288
	2224			1-linoleoyl-GPG (18:2)*	LC/MS neg	54885					0.83	1.02	1.23		0.638774	0.43109	0.751391	0.501352	0.386502	0.958885		1.1139	0.927	1.1384		100	100	100		Lipid	Lysophospholipid	100009227		5516	507.273
	2225			1-palmitoyl-GPI (16:0)	LC/MS neg	35305		HMDB61695			1.19	2.21	1.87		0.806666	0.495139	0.198168	0.1971	0.305265	0.958885		0.9285	1.1023	2.0564		100	88	88		Lipid	Lysophospholipid	100001655		5564	571.289
	2228			1-stearoyl-GPI (18:0)	LC/MS neg	19324		HMDB61696			1.25	1.95	1.55		0.177619	0.182882	0.108247	0.12908	0.367529	0.958885		0.9334	1.1711	1.8194		100	100	100		Lipid	Lysophospholipid	100000656	796963-93-4	5794	599.32
	2230			1-oleoyl-GPI (18:1)*	LC/MS neg	36602					0.97	1.44	1.49		0.717332	0.463082	0.502496	0.390984	0.411	0.958885		1.053	1.0233	1.5204		100	100	100		Lipid	Lysophospholipid	100001777		5599	597.305
	2232			1-linoleoyl-GPI (18:2)*	LC/MS neg	36594					1.1	1.49	1.36		0.794567	0.490875	0.423713	0.34623	0.550536	0.958885		0.9971	1.0934	1.4816		100	100	100		Lipid	Lysophospholipid	100001778		5494	595.289
	2236			1-arachidonoyl-GPI (20:4)*	LC/MS neg	34214		HMDB61690			1.07	1.34	1.25		0.356182	0.29999	0.418385	0.344566	0.655562	0.958885		0.9468	1.0113	1.2665		100	100	100		Lipid	Lysophospholipid	100001654		5482	619.289
	2329		Plasmalogen	1-(1-enyl-palmitoyl)-2-oleoyl-GPE (P-16:0/18:1)*	LC/MS pos late	52477		HMDB11342			1.02	1.05	1.02		0.848873	0.505625	0.397737	0.335938	0.647383	0.958885		0.9551	0.977	0.9987		100	100	100		Lipid	Plasmalogen	100009005		2600	702.543
	2330			1-(1-enyl-palmitoyl)-2-linoleoyl-GPE (P-16:0/18:2)*	LC/MS pos late	52677		HMDB11343			0.98	1.28	1.3		0.712509	0.460908	0.527378	0.406745	0.377589	0.958885		0.6428	0.6331	0.8222		50	38	50		Lipid	Plasmalogen	100009069		2351	700.528
	2331			1-(1-enyl-palmitoyl)-2-palmitoyl-GPC (P-16:0/16:0)*	LC/MS pos late	52716		HMDB11206	11146967		0.9	0.96	1.06		0.609248	0.419893	0.996358	0.568852	0.471929	0.958885		1.1468	1.0292	1.0959		100	100	100		Lipid	Plasmalogen	100009162		2454	718.575
	2333			1-(1-enyl-palmitoyl)-2-arachidonoyl-GPE (P-16:0/20:4)*	LC/MS pos late	52673		HMDB11352			0.88	0.92	1.04		0.231107	0.22119	0.377599	0.323585	0.564353	0.958885		1.1765	1.0323	1.0773		100	100	100		Lipid	Plasmalogen	100009002		2270	724.528
	2335			1-(1-enyl-palmitoyl)-2-oleoyl-GPC (P-16:0/18:1)*	LC/MS pos late	52478					1	1.18	1.19		0.895029	0.517739	0.0616075	0.0846367	0.0221073	0.958885		0.9467	0.9456	1.1215		100	100	100		Lipid	Plasmalogen	100009007		2443	744.59
	2337			1-(1-enyl-stearoyl)-2-oleoyl-GPE (P-18:0/18:1)	LC/MS pos late	52614		HMDB11375			1.13	1.21	1.07		0.488214	0.36583	0.10585	0.127489	0.511917	0.958885		0.9914	1.1178	1.1956		100	100	100		Lipid	Plasmalogen	100008919	144371-68-6	2950	730.575
	2338			1-(1-enyl-stearoyl)-2-linoleoyl-GPE (P-18:0/18:2)*	LC/MS pos late	52748		HMDB11376			1.09	1.16	1.06		0.587339	0.413008	0.149166	0.162719	0.516699	0.958885		1.0127	1.1069	1.1718		100	100	100		Lipid	Plasmalogen	100009225		2633	728.559
	2342			1-(1-enyl-palmitoyl)-2-linoleoyl-GPC (P-16:0/18:2)*	LC/MS pos late	52682		HMDB11211			1	1.27	1.27		0.900858	0.520396	0.200579	0.198153	0.196567	0.958885		0.9509	0.9513	1.2055		100	100	100		Lipid	Plasmalogen	100009009		2226	742.575
	2346			1-(1-enyl-stearoyl)-2-arachidonoyl-GPE (P-18:0/20:4)*	LC/MS pos late	52475		HMDB05779	9547058		1.07	1.06	1		0.570483	0.406179	0.355462	0.307613	0.877819	0.963167		0.9655	1.0324	1.0278		100	100	100		Lipid	Plasmalogen	100008999		2511	752.559
	2361		Lysoplasmalogen	1-(1-enyl-palmitoyl)-GPC (P-16:0)*	LC/MS pos late	52474		HMDB10407	10917802		1.16	1.07	0.92		0.00918242	0.0185908	0.196421	0.195805	0.141896	0.958885		0.9347	1.086	1.0045		100	100	100		Lipid	Lysoplasmalogen	100002875		1547	480.345
	2362			1-(1-enyl-palmitoyl)-GPE (P-16:0)*	LC/MS pos late	39270					0.92	0.93	1.01		0.195461	0.195982	0.286409	0.261425	0.857306	0.958885		1.0268	0.9432	0.9571		100	100	100		Lipid	Lysoplasmalogen	100003000		1558	438.298
	2364			1-(1-enyl-oleoyl)-GPE (P-18:1)*	LC/MS neg	44621					0.9	0.81	0.9		0.855931	0.506961	0.483039	0.381243	0.55897	0.958885		1.3881	1.251	1.1236		100	100	100		Lipid	Lysoplasmalogen	100005372		6250	462.299
	2366			1-(1-enyl-stearoyl)-GPE (P-18:0)*	LC/MS pos late	39271					0.99	0.95	0.96		0.935351	0.535183	0.546748	0.416569	0.601673	0.958885		1.0337	1.0264	0.9803		100	100	100		Lipid	Lysoplasmalogen	100003001		1649	466.329
	2369		Glycerolipid Metabolism	glycerol	LC/MS neg	15122	C00116	HMDB00131	753		0.78	0.86	1.1		0.0289085	0.0457666	0.124461	0.141749	0.470756	0.958885		1.1573	0.898	0.99		100	100	100		Lipid	Glycerolipid Metabolism	1254	56-81-5	758	91.0401
	2370			glycerol 3-phosphate	LC/MS pos early	43847	C00093	HMDB00126	754		0.69	0.78	1.13		0.00197126	0.00528749	0.0422664	0.0629866	0.402457	0.958885		1.2472	0.8619	0.973		100	100	100		Lipid	Glycerolipid Metabolism	100000258	29849-82-9	580	173.021
	2375			glycerophosphoglycerol	LC/MS polar	48857	C03274		439964		0.62	0.62	1.01		0.000467926	0.0015404	0.000508512	0.00178841	0.935959	0.963167		1.4576	0.8977	0.904		100	100	100		Lipid	Glycerolipid Metabolism	100001619		2430	245.043
	2376		Monoacylglycerol	1-myristoylglycerol (14:0)	LC/MS neg	35625	C01885	HMDB11561	79050		1.11	1.21	1.08		0.792806	0.490875	0.634579	0.457332	0.837493	0.958885		0.9673	1.0774	1.1662		88	88	75		Lipid	Monoacylglycerol	100001618	75685-84-6	6353.3	227.202
	2379			1-palmitoylglycerol (16:0)	LC/MS neg	21127		HMDB31074	14900		0.95	2.26	2.37		0.969419	0.542892	0.0341653	0.0532612	0.0243354	0.958885		0.9039	0.8614	2.0387		100	100	100		Lipid	Monoacylglycerol	100000827	542-44-9	6550	255.233
	2380			1-palmitoleoylglycerol (16:1)*	LC/MS neg	52431		HMDB11565			0.97	1.02	1.05		0.944905	0.538454	0.691119	0.481839	0.636788	0.958885		1.0021	0.9707	1.0209		100	100	88		Lipid	Monoacylglycerol	100008952		6094	253.217
	2383			1-oleoylglycerol (18:1)	LC/MS neg	21184		HMDB11567	5283468		0.96	1.41	1.47		0.939978	0.536708	0.432338	0.351319	0.374711	0.958885		0.9809	0.9423	1.3847		100	100	100		Lipid	Monoacylglycerol	100000924	111-03-5	6650	281.249
	2384			1-linoleoylglycerol (18:2)	LC/MS neg	27447			5283469		1.07	1.15	1.07		0.940565	0.536708	0.745556	0.501352	0.835305	0.958885		1.0577	1.1324	1.2112		100	100	100		Lipid	Monoacylglycerol	100001040	2277-28-3	6477	279.233
	2389			1-dihomo-linolenylglycerol (20:3)	LC/MS neg	48341					1.21	2.96	2.45		0.228634	0.219321	0.0345762	0.0536905	0.111148	0.958885		0.751	0.9058	2.2206		100	100	100		Lipid	Monoacylglycerol	100006121		6400	305.249
	2390			1-arachidonylglycerol (20:4)	LC/MS neg	34397	C13857	HMDB11549	5282281		1.54	1.48	0.96		0.335796	0.287325	0.669396	0.472889	0.666679	0.958885		0.9458	1.461	1.396		100	100	100		Lipid	Monoacylglycerol	100001433	35474-99-8	6250	303.233
	2393			1-docosahexaenoylglycerol (22:6)	LC/MS neg	35153		HMDB11587			1.64	1.58	0.97		0.109608	0.125429	0.424835	0.346502	0.580979	0.958885		1.0724	1.7567	1.6969		100	100	100		Lipid	Monoacylglycerol	100001481		6150	309.222
	2395			2-palmitoylglycerol (16:0)	LC/MS neg	33419		HMDB11533	123409		0.76	2.67	3.53		0.564509	0.404295	0.0195887	0.0347239	0.00348836	0.958885		0.5722	0.433	1.5306		63	75	100		Lipid	Monoacylglycerol	100001048	23470-00-0	6400	255.233
	2398			2-oleoylglycerol (18:1)	LC/MS neg	21232		HMDB11537	5319879		0.79	1.8	2.29		0.517151	0.38127	0.245943	0.236589	0.0878695	0.958885		1.0957	0.8623	1.9708		100	100	100		Lipid	Monoacylglycerol	100000943	3443-84-3	6500	281.249
	2399			2-linoleoylglycerol (18:2)	LC/MS neg	32506		HMDB11538	5365676		1.01	1.04	1.03		0.967741	0.542892	0.811199	0.515956	0.844838	0.958885		1.0317	1.0449	1.0737		100	100	100		Lipid	Monoacylglycerol	100000987	3443-82-1	6250	279.233
	2431		Diacylglycerol	palmitoyl-linoleoyl-glycerol (16:0/18:2) [1]*	LC/MS pos late	52633		HMDB07103	9543695		0.9	0.97	1.08		0.82269	0.498279	0.973859	0.563323	0.781745	0.958885		0.9557	0.8642	0.9307		88	100	100		Lipid	Diacylglycerol	100009052		3080	610.541
	2432			palmitoyl-linoleoyl-glycerol (16:0/18:2) [2]*	LC/MS pos late	52634		HMDB07103			0.84	0.88	1.04		0.493898	0.368124	0.697461	0.482811	0.686179	0.958885		1.1031	0.9284	0.9672		100	100	100		Lipid	Diacylglycerol	100009055		3197	610.541
	2436			palmitoleoyl-linoleoyl-glycerol (16:1/18:2) [1]*	LC/MS pos late	54967		HMDB07132			1.16	0.9	0.77		0.410864	0.329158	0.816678	0.515956	0.25384	0.958885		0.8159	0.9494	0.734		63	88	50		Lipid	Diacylglycerol	100010930		2664	608.525
	2448			oleoyl-oleoyl-glycerol (18:1/18:1) [2]*	LC/MS pos late	54946		HMDB07218			0.85	0.78	0.91		0.345651	0.292878	0.121488	0.139084	0.310452	0.958885		1.1069	0.9445	0.8599		100	88	75		Lipid	Diacylglycerol	100010919		3695	638.572
	2450			oleoyl-linoleoyl-glycerol (18:1/18:2) [1]	LC/MS pos late	46798		HMDB07219			1.11	1.12	1.01		0.40537	0.326404	0.465226	0.371182	0.996296	0.974303		0.9545	1.0569	1.071		100	100	100		Lipid	Diacylglycerol	100002989	106292-55-1	3115	636.556
	2451			oleoyl-linoleoyl-glycerol (18:1/18:2) [2]	LC/MS pos late	46799		HMDB07219			0.92	0.91	0.99		0.440303	0.338976	0.430738	0.350667	0.826248	0.958885		1.0328	0.9507	0.944		100	100	100		Lipid	Diacylglycerol	100002990	104346-53-4	3223	636.556
	2455			linoleoyl-linoleoyl-glycerol (18:2/18:2) [1]*	LC/MS pos late	54968		HMDB07248			1.05	1.24	1.19		0.763166	0.48291	0.250546	0.239445	0.383515	0.958885		0.9854	1.0337	1.2254		100	100	100		Lipid	Diacylglycerol	100010941		2720	634.541
	2464			oleoyl-arachidonoyl-glycerol (18:1/20:4) [2]*	LC/MS pos late	54961		HMDB07228			0.92	0.92	0.99		0.38138	0.313684	0.404275	0.338526	0.712369	0.958885		1.0529	0.9739	0.967		100	100	100		Lipid	Diacylglycerol	100010937		2990	660.556
	2465			linoleoyl-arachidonoyl-glycerol (18:2/20:4) [1]*	LC/MS pos late	54955		HMDB07257			1.19	1.22	1.02		0.133602	0.148059	0.138802	0.155267	0.916498	0.963167		0.8545	1.0184	1.0384		100	100	100		Lipid	Diacylglycerol	100010922		2590	658.541
	2466			linoleoyl-arachidonoyl-glycerol (18:2/20:4) [2]*	LC/MS pos late	54956		HMDB07257			0.92	0.89	0.97		0.485165	0.365496	0.344673	0.301241	0.719562	0.958885		1.093	1.0083	0.9732		100	100	100		Lipid	Diacylglycerol	100010923		2650	658.541
	2470			linoleoyl-docosahexaenoyl-glycerol (18:2/22:6) [2]*	LC/MS pos late	54950		HMDB07266			1.09	1	0.91		0.752088	0.478427	0.625061	0.453445	0.509396	0.958885		0.9762	1.0646	0.9729		100	100	100		Lipid	Diacylglycerol	100010929		2500	682.541
	2493		Sphingolipid Synthesis	sphinganine	LC/MS pos late	17769	C00836	HMDB00269	3126		1.17	1	0.86		0.394907	0.322292	0.893698	0.543996	0.402015	0.958885		0.894	1.0442	0.8932		38	63	75		Lipid	Sphingolipid Synthesis	313	3102-56-5	1413	302.305
	2494			sphinganine-1-phosphate	LC/MS pos late	52605		HMDB01383	520		0.93	0.89	0.96		0.43854	0.338717	0.229348	0.223065	0.733204	0.958885		1.0924	1.0115	0.97		100	100	100		Lipid	Sphingolipid Synthesis	100001876	19794-97-9	1431	382.272
	2499		Dihydroceramides	N-palmitoyl-sphinganine (d18:0/16:0)	LC/MS pos late	52604		HMDB11760	5283572		1.84	1.66	0.9		0.0144144	0.0258306	0.0637554	0.086774	0.552504	0.958885		0.6577	1.2129	1.0943		75	100	100		Lipid	Dihydroceramides	100009028	5966-29-0	3090	540.535
	2507		Ceramides	N-palmitoyl-sphingosine (d18:1/16:0)	LC/MS pos late	44877		HMDB04949	5283564		1.25	1.21	0.96		0.2442	0.228623	0.282841	0.259587	0.855576	0.958885		0.8287	1.0393	1.001		100	100	100		Lipid	Ceramides	1518	24696-26-2	2893	538.519
	2511			N-stearoyl-sphingosine (d18:1/18:0)*	LC/MS pos late	54979		HMDB04950	5283565		1.15	1.1	0.96		0.606071	0.418876	0.610844	0.445458	0.967523	0.970708		0.9237	1.0595	1.0175		100	100	100		Lipid	Ceramides	1547	104404-17-3	3392	566.551
	2519			N-behenoyl-sphingadienine (d18:2/22:0)*	LC/MS pos late	57372					1.54	0.95	0.62		0.0237492	0.039375	0.858944	0.531092	0.0108565	0.958885		0.8926	1.3723	0.8492		100	100	88		Lipid	Ceramides	100015624		3911	620.598
	2536			ceramide (d18:1/20:0, d16:1/22:0, d20:1/18:0)*	LC/MS pos late	57440					1.32	0.97	0.74		0.208066	0.207141	0.959755	0.558102	0.159205	0.958885		0.8772	1.1547	0.8528		100	100	100		Lipid	Ceramides	100015755		3920	594.582
	2537			ceramide (d16:1/24:1, d18:1/22:1)*	LC/MS pos late	57437					1.23	1.04	0.84		0.272612	0.247815	0.926193	0.551722	0.324045	0.958885		0.7905	0.9705	0.8192		88	100	88		Lipid	Ceramides	100015727		3850	620.598
	2538			ceramide (d18:2/24:1, d18:1/24:2)*	LC/MS pos late	57443					1.3	1.19	0.92		0.159427	0.170401	0.303116	0.273624	0.585247	0.958885		0.8268	1.0709	0.9834		100	100	100		Lipid	Ceramides	100015744		3858	646.613
	2542		Hexosylceramides (HCER)	glycosyl-N-palmitoyl-sphingosine (d18:1/16:0)	LC/MS pos late	53013					0.94	0.95	1.01		0.641525	0.431678	0.721292	0.49238	0.842903	0.958885		1.0673	1.0019	1.0091		100	100	100		Lipid	Hexosylceramides (HCER)	100009272		2623	700.572
	2543			glycosyl-N-stearoyl-sphingosine (d18:1/18:0)	LC/MS pos late	52234					0.81	0.87	1.08		0.453255	0.347045	0.746485	0.501352	0.554349	0.958885		1.1353	0.9192	0.9911		100	100	100		Lipid	Hexosylceramides (HCER)	100001882		3053	728.604
	2545			glycosyl-N-behenoyl-sphingosine (d18:1/22:0)*	LC/MS pos late	57371					1.05	0.92	0.87		0.522499	0.382943	0.46179	0.369783	0.0705423	0.958885		0.9759	1.0242	0.8946		100	100	100		Lipid	Hexosylceramides (HCER)	100015622		4058	784.666
	2553			glycosyl-N-behenoyl-sphingadienine (d18:2/22:0)*	LC/MS pos late	57421					0.99	0.95	0.96		0.894111	0.517739	0.755285	0.501352	0.611623	0.958885		1.0611	1.0498	1.0095		100	100	100		Lipid	Hexosylceramides (HCER)	100015625		3420	782.65
	2563			glycosyl ceramide (d18:1/20:0, d16:1/22:0)*	LC/MS pos late	57595					0.94	0.88	0.93		0.787775	0.490026	0.471507	0.374877	0.588263	0.958885		1.0367	0.9768	0.9081		100	100	100		Lipid	Hexosylceramides (HCER)	100015882		3414	756.635
	2565			glycosyl ceramide (d16:1/24:1, d18:1/22:1)*	LC/MS pos late	57457					1.05	0.9	0.85		0.52862	0.385142	0.597578	0.441523	0.185154	0.958885		0.9315	0.9796	0.8337		100	100	88		Lipid	Hexosylceramides (HCER)	100015730		3373	782.65
	2566			glycosyl ceramide (d18:1/23:1, d17:1/24:1)*	LC/MS pos late	57448					1.04	1.26	1.21		0.958596	0.541426	0.464008	0.370884	0.519093	0.958885		0.7986	0.8314	1.0092		88	75	75		Lipid	Hexosylceramides (HCER)	100015751		3667	796.666
	2567			glycosyl ceramide (d18:2/24:1, d18:1/24:2)*	LC/MS pos late	57453					1.06	1.17	1.11		0.425862	0.335212	0.10529	0.127489	0.136226	0.958885		0.9308	0.9822	1.0873		100	100	100		Lipid	Hexosylceramides (HCER)	100015745		3380	808.666
	2581		Dihydrosphingomyelins	palmitoyl dihydrosphingomyelin (d18:0/16:0)*	LC/MS pos late	52434			9939965		1.08	1.08	1		0.267425	0.245355	0.108515	0.12908	0.844342	0.958885		0.9442	1.0191	1.0224		100	100	100		Lipid	Dihydrosphingomyelins	100008954		2290	705.591
	2583			sphingomyelin (d18:0/18:0, d19:0/17:0)*	LC/MS pos late	57473		HMDB12087			0.99	1.03	1.03		0.863386	0.509227	0.819961	0.515956	0.718211	0.958885		0.9768	0.9706	1.0036		100	100	100		Lipid	Dihydrosphingomyelins	100009027		2362	733.622
	2584			sphingomyelin (d18:0/20:0, d16:0/22:0)*	LC/MS pos late	57476					1.12	0.95	0.85		0.588829	0.413279	0.794712	0.512371	0.429385	0.958885		0.9651	1.0808	0.9214		100	100	88		Lipid	Dihydrosphingomyelins	100015786		2600	761.653
	2585		Sphingomyelins	palmitoyl sphingomyelin (d18:1/16:0)	LC/MS pos late	37506			9939941		1.01	1.03	1.02		0.860768	0.508396	0.569319	0.429301	0.707575	0.958885		0.9944	1.0046	1.021		100	100	100		Lipid	Sphingomyelins	100002107	6254-89-3	2168	703.575
	2586			hydroxypalmitoyl sphingomyelin (d18:1/16:0(OH))**	LC/MS pos late	62851					0.86	1.02	1.19		0.411136	0.329158	0.924564	0.551499	0.367964	0.958885		0.9771	0.8367	0.9945		88	75	100		Lipid	Sphingomyelins	100021000		2056	719.57
	2587			stearoyl sphingomyelin (d18:1/18:0)	LC/MS pos late	19503	C00550	HMDB01348	6453725		0.94	1.01	1.07		0.66582	0.440864	0.853721	0.528607	0.496694	0.958885		1.0216	0.9644	1.0349		100	100	100		Lipid	Sphingomyelins	1538	85187-10-6;85187-10-6	2400	731.606
	2588			behenoyl sphingomyelin (d18:1/22:0)*	LC/MS pos late	48492		HMDB12103			1.18	1.01	0.86		0.259494	0.23912	0.875885	0.537036	0.303932	0.958885		0.969	1.139	0.9816		100	100	100		Lipid	Sphingomyelins	100006294		3083	787.669
	2589			tricosanoyl sphingomyelin (d18:1/23:0)*	LC/MS pos late	52436		HMDB12105			0.98	1.08	1.1		0.70924	0.460209	0.213809	0.208876	0.137208	0.958885		0.991	0.9679	1.0672		100	100	100		Lipid	Sphingomyelins	100008955		3200	801.684
	2590			lignoceroyl sphingomyelin (d18:1/24:0)	LC/MS pos late	57330					1.07	1.06	0.99		0.600359	0.418581	0.340852	0.298495	0.920771	0.963167		0.9612	1.0245	1.0169		100	100	100		Lipid	Sphingomyelins	100006298	60037-60-7	3437	815.7
	2591			sphingomyelin (d18:2/18:1)*	LC/MS pos late	57474					0.9	0.87	0.98		0.400359	0.325339	0.284016	0.260121	0.878978	0.963167		1.1235	1.0065	0.9817		100	100	100		Lipid	Sphingomyelins	100015788		1904	727.575
	2592			sphingomyelin (d18:2/23:1)*	LC/MS pos late	57482					1.05	1.11	1.06		0.439162	0.338717	0.109102	0.12908	0.408644	0.958885		0.9659	1.011	1.0679		100	100	100		Lipid	Sphingomyelins	100015791		2315	797.653
	2593			sphingomyelin (d18:2/24:2)*	LC/MS pos late	57479					0.99	1.17	1.18		0.886047	0.516616	0.0665507	0.0894706	0.0803791	0.958885		0.9314	0.9258	1.0883		100	100	100		Lipid	Sphingomyelins	100015789		2215	809.653
	2594			sphingomyelin (d17:1/14:0, d16:1/15:0)*	LC/MS pos late	62152					0.92	0.9	0.99		0.599902	0.418581	0.561871	0.424413	0.951281	0.967641		1.0189	0.9343	0.9203		100	100	100		Lipid	Sphingomyelins	100020276		1950	661.528
	2595			sphingomyelin (d18:1/14:0, d16:1/16:0)*	LC/MS pos late	42463		HMDB12097	11433862		0.93	0.92	1		0.209156	0.207579	0.109226	0.12908	0.983902	0.973621		1.0536	0.9759	0.9717		100	100	100		Lipid	Sphingomyelins	100004328		1998	675.544
	2596			sphingomyelin (d18:2/14:0, d18:1/14:1)*	LC/MS pos late	47154					0.96	0.89	0.93		0.709684	0.460209	0.277784	0.256552	0.479894	0.958885		1.0723	1.0262	0.954		100	100	100		Lipid	Sphingomyelins	100005985		1860	673.528
	2597			sphingomyelin (d17:1/16:0, d18:1/15:0, d16:1/17:0)*	LC/MS pos late	52433					0.92	0.95	1.03		0.24112	0.227159	0.439016	0.356087	0.623338	0.958885		1.0508	0.9691	0.9977		100	100	100		Lipid	Sphingomyelins	100006314	121999-58-4	2082	689.559
	2598			sphingomyelin (d17:2/16:0, d18:2/15:0)*	LC/MS pos late	57483					1.01	1.02	1		0.89429	0.517739	0.757648	0.501619	0.866605	0.958885		0.9077	0.9212	0.9225		75	100	100		Lipid	Sphingomyelins	100015793		1837	687.544
	2599			sphingomyelin (d18:2/16:0, d18:1/16:1)*	LC/MS pos late	42459					1.04	0.99	0.95		0.582314	0.411449	0.959668	0.558102	0.451183	0.958885		1.0045	1.0438	0.995		100	100	100		Lipid	Sphingomyelins	100004329		2002	701.559
	2600			sphingomyelin (d18:1/17:0, d17:1/18:0, d19:1/16:0)	LC/MS pos late	52615					0.98	1.02	1.04		0.785308	0.489214	0.802791	0.512966	0.609292	0.958885		0.978	0.958	0.9975		100	100	100		Lipid	Sphingomyelins	100008920	121999-64-2	2312	717.591
	2601			sphingomyelin (d18:1/18:1, d18:2/18:0)	LC/MS pos late	37529		HMDB12101	6443882		0.95	1.01	1.06		0.40505	0.326404	0.839838	0.522217	0.246968	0.958885		1.0175	0.9683	1.0257		100	100	100		Lipid	Sphingomyelins	100002106	108392-10-5	2167	729.591
	2602			sphingomyelin (d18:1/19:0, d19:1/18:0)*	LC/MS pos late	57475					1.02	0.99	0.97		0.902571	0.520671	0.91062	0.545401	0.827988	0.958885		1.0073	1.0301	0.9995		100	100	100		Lipid	Sphingomyelins	100015787		2330	745.622
	2603			sphingomyelin (d18:1/20:0, d16:1/22:0)*	LC/MS pos late	48490		HMDB12102			1.07	0.94	0.88		0.665692	0.440864	0.529677	0.407802	0.356922	0.958885		1.0095	1.0794	0.9526		100	100	100		Lipid	Sphingomyelins	100006290		2685	759.638
	2604			sphingomyelin (d18:1/20:1, d18:2/20:0)*	LC/MS pos late	48491					0.99	0.95	0.97		0.873868	0.512713	0.604079	0.443345	0.748873	0.958885		1.047	1.0346	0.9997		100	100	100		Lipid	Sphingomyelins	100006292	222403-67-0	2383	757.622
	2605			sphingomyelin (d18:1/20:2, d18:2/20:1, d16:1/22:2)*	LC/MS pos late	57481					0.97	1.1	1.14		0.64754	0.432844	0.407454	0.340265	0.292751	0.958885		0.9526	0.92	1.0524		100	88	100		Lipid	Sphingomyelins	100006293		2039	755.606
	2606			sphingomyelin (d18:1/21:0, d17:1/22:0, d16:1/23:0)*	LC/MS pos late	52495					1.14	0.97	0.85		0.404781	0.326404	0.950288	0.558084	0.323742	0.958885		1.0194	1.1604	0.9878		100	100	100		Lipid	Sphingomyelins	100009025		2793	773.653
	2607			sphingomyelin (d18:2/21:0, d16:2/23:0)*	LC/MS pos late	57480					1.13	1	0.88		0.135098	0.149324	0.936186	0.553177	0.155589	0.958885		0.9736	1.104	0.9718		100	100	100		Lipid	Sphingomyelins	100015790		2330	771.637
	2608			sphingomyelin (d18:1/22:1, d18:2/22:0, d16:1/24:1)*	LC/MS pos late	48493		HMDB12104			1.14	0.96	0.84		0.143247	0.156686	0.458443	0.368579	0.0591732	0.958885		0.9851	1.1229	0.9454		100	100	100		Lipid	Sphingomyelins	100006295		2666	785.653
	2609			sphingomyelin (d18:1/22:2, d18:2/22:1, d16:1/24:2)*	LC/MS pos late	57477					1.08	1.02	0.95		0.268886	0.245625	0.762785	0.502963	0.423528	0.958885		0.9681	1.0421	0.9865		100	100	100		Lipid	Sphingomyelins	100006296		2209	783.637
	2610			sphingomyelin (d18:2/23:0, d18:1/23:1, d17:1/24:1)*	LC/MS pos late	52435					1.04	1.07	1.02		0.48724	0.365751	0.312914	0.279599	0.764798	0.958885		1.0068	1.0515	1.0724		100	100	100		Lipid	Sphingomyelins	100008956		2845	799.669
	2611			sphingomyelin (d18:1/24:1, d18:2/24:0)*	LC/MS pos late	47153		HMDB12107			1.11	1.06	0.95		0.442784	0.340265	0.458609	0.368579	0.826788	0.958885		0.9574	1.0667	1.0172		100	100	100		Lipid	Sphingomyelins	100005986	94359-13-4	3033	813.684
	2612			sphingomyelin (d18:2/24:1, d18:1/24:2)*	LC/MS pos late	52437					1.04	1.07	1.03		0.605167	0.418876	0.182489	0.18657	0.55604	0.958885		0.9546	0.9964	1.0236		100	100	100		Lipid	Sphingomyelins	100008957		2635	811.669
	2613			sphingomyelin (d18:1/25:0, d19:0/24:1, d20:1/23:0, d19:1/24:0)*	LC/MS pos late	57478					0.85	1.1	1.3		0.276821	0.249624	0.672762	0.473971	0.185914	0.958885		1.0592	0.8956	1.1647		100	100	100		Lipid	Sphingomyelins	100015792		3500	829.716
	2640		Sphingosines	sphingosine 1-phosphate	LC/MS polar	34445	C06124	HMDB00277	5283560		1.09	1.08	0.99		0.221536	0.214467	0.363283	0.312536	0.874997	0.963167		0.9361	1.0193	1.0089		100	100	100		Lipid	Sphingosines	100000626	26993-30-6	1850	378.241
	2654		Mevalonate Metabolism	3-hydroxy-3-methylglutarate	LC/MS polar	531	C03761	HMDB00355	1662		0.52	0.54	1.04		0.00151846	0.00420692	0.00196652	0.00550648	0.661741	0.958885		1.6894	0.8857	0.9171		100	100	100		Lipid	Mevalonate Metabolism	112	503-49-1	2850	161.046
	2669		Sterol	cholesterol	LC/MS pos late	63	C00187	HMDB00067	11025495		1.03	0.94	0.91		0.652514	0.434169	0.576598	0.431828	0.156314	0.958885		1.0008	1.0317	0.9431		100	100	100		Lipid	Sterol	266	57-88-5	2707	369.352
	2680			7-alpha-hydroxy-3-oxo-4-cholestenoate (7-Hoca)	LC/MS neg	36776	C17337	HMDB12458	3081085		0.97	1.32	1.37		0.812457	0.495139	0.0160865	0.0299656	0.0073666	0.958885		0.9499	0.9184	1.2547		100	100	100		Lipid	Sterol	100001609	115538-85-7	5288.1	429.301
	2693			4-cholesten-3-one	LC/MS pos late	38125	C00599	HMDB00921	91477		0.99	0.97	0.97		0.973758	0.542892	0.964698	0.560235	0.9287	0.963167		1.0325	1.0227	0.9971		100	100	100		Lipid	Sterol	100002227	601-57-0	2520	385.346
	2694			beta-sitosterol	LC/MS pos late	27414	C01753	HMDB00852	222284		0.99	0.98	0.99		0.824074	0.498279	0.764254	0.502963	0.935543	0.963167		0.8491	0.8426	0.836		75	63	63		Lipid	Sterol	100001033	83-46-5	3054	397.383
	2696			campesterol	LC/MS pos late	33997	C01789	HMDB02869	173183		1.01	0.81	0.8		0.813818	0.495252	0.256709	0.243159	0.0807124	0.958885		1.0469	1.0611	0.8495		100	100	100		Lipid	Sterol	100001269	474-62-4	2873	383.367
	2769		Corticosteroids	corticosterone	LC/MS neg	5983	C02140	HMDB01547	5753		0.44	0.52	1.18		0.000865236	0.00258417	0.0023065	0.00618904	0.452653	0.958885		1.5188	0.67	0.7898		100	100	100		Lipid	Corticosteroids	272	50-22-6	5040	345.207
	2868		Primary Bile Acid Metabolism	cholate	LC/MS neg	22842	C00695	HMDB00619	221493		0.23	0.42	1.84		0.665811	0.440864	0.931324	0.553153	0.591472	0.958885		20.1964	4.6012	8.4446		100	88	100		Lipid	Primary Bile Acid Metabolism	136	81-25-4	5165	407.28
	2870			taurocholate	LC/MS neg	18497	C05122	HMDB00036	6675		0.15	1.26	8.33		0.310921	0.270526	0.599162	0.44195	0.730401	0.958885		7.1297	1.0804	8.9973		100	100	100		Lipid	Primary Bile Acid Metabolism	1648	145-42-6	5150	514.284
	2871			chenodeoxycholate	LC/MS neg	1563	C02528	HMDB00518	10133		1.32	1.28	0.97		0.280184	0.251633	0.184467	0.18772	0.876048	0.963167		0.905	1.192	1.1589		100	100	100		Lipid	Primary Bile Acid Metabolism	1123	474-24-9;474-25-9	5264	391.285
	2873			taurochenodeoxycholate	LC/MS neg	18494	C05465	HMDB00951	387316		0.22	1.65	7.62		0.308919	0.269341	0.74282	0.501352	0.56727	0.958885		5.3178	1.1522	8.7766		100	100	100		Lipid	Primary Bile Acid Metabolism	1629	6009-98-9	5250	498.289
	2874			beta-muricholate	LC/MS neg	31885	C17726	HMDB00415	5283853		1.03	1.02	0.99		0.851497	0.506019	0.647966	0.464694	0.547978	0.958885		3.4131	3.5081	3.4684		100	100	100		Lipid	Primary Bile Acid Metabolism	100001066	2393-59-1	4794	407.28
	2875			alpha-muricholate	LC/MS neg	34092	C17647	HMDB00506	3083761		0.68	0.59	0.87		0.825892	0.498279	0.909281	0.545342	0.737163	0.958885		7.5443	5.0946	4.426		88	50	63		Lipid	Primary Bile Acid Metabolism	100001280	2393-58-0	4765	407.28
	2877			tauro-beta-muricholate	LC/MS neg	33983		HMDB00932	168408		0.21	0.94	4.56		0.851938	0.506019	0.956359	0.558102	0.900819	0.963167		6.5553	1.3542	6.1819		100	100	100		Lipid	Primary Bile Acid Metabolism	100001250	25696-60-0	4774	514.284
	2888		Secondary Bile Acid Metabolism	deoxycholate	LC/MS neg	1114	C04483	HMDB00626	222528		1.81	1.87	1.03		0.454185	0.347126	0.526813	0.406745	0.933302	0.963167		1.2701	2.3003	2.3787		100	100	100		Lipid	Secondary Bile Acid Metabolism	302	83-44-3	5294	391.285
	2892			taurodeoxycholate	LC/MS neg	12261	C05463	HMDB00896	2733768		0.51	1.58	3.09		0.24989	0.231791	0.493176	0.387985	0.812514	0.958885		2.5398	1.2983	4.0168		100	100	100		Lipid	Secondary Bile Acid Metabolism	1668	207737-97-1	5257.4	498.289
	2904			ursodeoxycholate	LC/MS neg	1605	C07880	HMDB00946	31401		1.34	1.53	1.14		0.913754	0.525682	0.675371	0.474295	0.637936	0.958885		1.5444	2.0678	2.3615		88	50	75		Lipid	Secondary Bile Acid Metabolism	1135	128-13-2	5055	391.285
	2909			tauroursodeoxycholate	LC/MS neg	39378		HMDB00874	9848818		0.27	1.31	4.83		0.17839	0.183228	0.736648	0.500513	0.380358	0.958885		3.2119	0.8735	4.2205		100	100	100		Lipid	Secondary Bile Acid Metabolism	100002912	14605-22-2	5025	498.289
	2920			taurohyodeoxycholic acid	LC/MS neg	43588			119046		0.51	1.45	2.82		0.777465	0.487587	0.900662	0.544688	0.897641	0.963167		2.2452	1.1542	3.2569		100	100	100		Lipid	Secondary Bile Acid Metabolism	100003869	38411-85-7	5073	498.289
	2928			7-ketodeoxycholate	LC/MS neg	31904		HMDB00391	188292		2.28	1.35	0.59		0.844388	0.505097	0.813364	0.515956	0.706643	0.958885		2.0244	4.6093	2.7358		88	88	88		Lipid	Secondary Bile Acid Metabolism	100001063	911-40-0	4821	405.265
	3503	Nucleotide	Purine Metabolism, (Hypo)Xanthine/Inosine containing	inosine 5'-monophosphate (IMP)	LC/MS pos early	2133	C00130	HMDB00175	8582		0.75	0.83	1.12		0.103431	0.121328	0.282602	0.259587	0.711953	0.958885		1.2091	0.9017	1.0055		100	100	100		Nucleotide	Purine Metabolism, (Hypo)Xanthine/Inosine containing	362	4691-65-0	650	349.054
	3504			inosine	LC/MS neg	1123	C00294	HMDB00195	6021		2.02	0.83	0.41		0.432524	0.337239	0.834024	0.520383	0.349394	0.958885		3.0462	6.142	2.5173		100	100	100		Nucleotide	Purine Metabolism, (Hypo)Xanthine/Inosine containing	361	58-63-9	1602.1	267.073
	3506			xanthine	LC/MS neg	3147	C00385	HMDB00292	1188		2.87	1.35	0.47		0.501773	0.372674	0.951639	0.558084	0.545915	0.958885		20.7442	59.5866	28.0272		100	88	88		Nucleotide	Purine Metabolism, (Hypo)Xanthine/Inosine containing	1004	69-89-6	910	151.026
	3511			N1-methylinosine	LC/MS pos early	48351		HMDB02721	65095		0.28	0.29	1.04		1.77937e-06	2.89191e-05	2.87817e-06	3.0126e-05	0.540481	0.958885		3.1012	0.8717	0.9107		100	100	100		Nucleotide	Purine Metabolism, (Hypo)Xanthine/Inosine containing	100001409	20245-33-4	1430	283.104
	3514			urate	LC/MS neg	1604	C00366	HMDB00289	1175		0.98	0.97	0.99		0.890473	0.517739	0.754091	0.501352	0.841237	0.958885		1.0555	1.0332	1.0235		100	100	100		Nucleotide	Purine Metabolism, (Hypo)Xanthine/Inosine containing	1134	69-93-2;120K5305	757.1	167.021
	3516			allantoin	LC/MS polar	1107	C02350	HMDB00462	204		0.45	0.46	1.04		3.22596e-06	3.88147e-05	1.48745e-06	1.86831e-05	0.704402	0.958885		1.9335	0.862	0.8938		100	100	100		Nucleotide	Purine Metabolism, (Hypo)Xanthine/Inosine containing	1002	97-59-6	1672	157.037
	3517			allantoic acid	LC/MS polar	33434	C00499	HMDB01209	203		0.25	0.22	0.86		6.8662e-05	0.000321276	7.5022e-07	1.13727e-05	0.816119	0.958885		3.0163	0.7676	0.6573		100	100	100		Nucleotide	Purine Metabolism, (Hypo)Xanthine/Inosine containing	218	99-16-1	2960	175.047
	3521		Purine Metabolism, Adenine containing	adenosine 5'-diphosphate (ADP)	LC/MS pos early	3108	C00008	HMDB01341	6022		0.59	0.65	1.1		0.0249728	0.0406043	0.0643424	0.0869478	0.767897	0.958885		1.5937	0.936	1.0305		100	100	100		Nucleotide	Purine Metabolism, Adenine containing	208	20398-34-9	607	428.037
	3522			adenosine 5'-monophosphate (AMP)	LC/MS neg	32342	C00020	HMDB00045	6083		0.87	0.95	1.09		0.0900764	0.110094	0.498419	0.390346	0.428842	0.958885		1.063	0.9278	1.0096		100	100	100		Nucleotide	Purine Metabolism, Adenine containing	209	149022-20-8	822	346.056
	3525			adenosine 3',5'-cyclic monophosphate (cAMP)	LC/MS neg	2831	C00575	HMDB00058	6076		0.66	0.65	0.98		0.0120984	0.0232643	0.0101015	0.0210464	0.81534	0.958885		1.3745	0.9074	0.8927		100	100	100		Nucleotide	Purine Metabolism, Adenine containing	207	60-92-4	1952.2	328.045
	3529			adenosine	LC/MS neg	555	C00212	HMDB00050	60961		0.97	1.01	1.04		0.821094	0.49824	0.900757	0.544688	0.694672	0.958885		1.0366	1.0038	1.047		100	100	100		Nucleotide	Purine Metabolism, Adenine containing	798	58-61-7	2075.4	134.047
	3530			adenine	LC/MS pos early	554	C00147	HMDB00034	190		0.62	0.59	0.95		0.00121582	0.00345949	0.000566316	0.00197589	0.540605	0.958885		1.5115	0.94	0.8928		100	100	100		Nucleotide	Purine Metabolism, Adenine containing	880	73-24-5	2221	136.062
	3535			N1-methyladenosine	LC/MS pos early	15650	C02494	HMDB03331	27476		0.57	0.57	1		0.000681423	0.00212563	0.000668402	0.00226032	0.972261	0.970708		1.6978	0.9669	0.964		100	100	100		Nucleotide	Purine Metabolism, Adenine containing	1242	15763-06-1	2120	282.12
	3545			N6-carbamoylthreonyladenosine	LC/MS pos early	35157		HMDB41623	161466		0.38	0.36	0.97		2.577e-07	8.08475e-06	1.4322e-07	5.92857e-06	0.627369	0.958885		2.4032	0.9041	0.8725		100	100	100		Nucleotide	Purine Metabolism, Adenine containing	100001415	24719-82-2	2008	413.142
	3555			N6-succinyladenosine	LC/MS neg	48130		HMDB00912	165243		0.15	0.15	1.02		1.4913e-07	5.70908e-06	2.0444e-07	5.99165e-06	0.73745	0.958885		5.3418	0.8051	0.8236		100	100	100		Nucleotide	Purine Metabolism, Adenine containing	100001664	4542-23-8	940	382.1
	3563		Purine Metabolism, Guanine containing	guanosine	LC/MS neg	1573	C00387	HMDB00133	6802		0.48	0.54	1.12		0.00198664	0.00529501	0.00136158	0.0041281	0.480393	0.958885		1.4161	0.6861	0.7661		100	88	88		Nucleotide	Purine Metabolism, Guanine containing	1099	118-00-3	1662	282.084
	3566			7-methylguanine	LC/MS pos early	35114	C02242	HMDB00897	11361		0.24	0.25	1.03		5.62029e-06	5.03577e-05	7.44296e-06	6.05936e-05	0.683241	0.958885		3.8986	0.93	0.9592		100	100	100		Nucleotide	Purine Metabolism, Guanine containing	100001456	578-76-7	2175	166.072
	3572			N2,N2-dimethylguanosine	LC/MS pos early	35137		HMDB04824	92919		0.88	0.84	0.96		0.270497	0.246561	0.168607	0.177752	0.618251	0.958885		1.1532	1.015	0.9699		100	100	100		Nucleotide	Purine Metabolism, Guanine containing	100001412	2140-67-2	2210	312.13
	3584		Pyrimidine Metabolism, Orotate containing	dihydroorotate	LC/MS polar	601	C00337	HMDB03349	648		1.02	1.03	1.01		0.957662	0.541426	0.980723	0.565063	0.980438	0.971477		0.9061	0.9247	0.9368		88	100	88		Nucleotide	Pyrimidine Metabolism, Orotate containing	923	155-54-4	1910	157.025
	3585			orotate	LC/MS polar	1505	C00295	HMDB00226	967		0.69	0.65	0.95		0.00219626	0.0058169	0.000485382	0.00173482	0.662205	0.958885		1.4383	0.9881	0.9413		100	100	100		Nucleotide	Pyrimidine Metabolism, Orotate containing	445	50887-69-9	1638.1	155.01
	3587			orotidine	LC/MS polar	35172		HMDB00788	92751		0.25	0.25	0.99		2.572e-08	2.70813e-06	1.386e-08	2.45398e-06	0.980391	0.971477		3.5721	0.8912	0.8821		100	100	100		Nucleotide	Pyrimidine Metabolism, Orotate containing	100001416	314-50-1	2250	287.052
	3592		Pyrimidine Metabolism, Uracil containing	uridine 5'-monophosphate (UMP)	LC/MS pos early	2856	C00105	HMDB00288	6030		0.8	0.86	1.07		0.0852077	0.105537	0.269613	0.252722	0.75752	0.958885		1.1639	0.9301	0.9982		100	100	100		Nucleotide	Pyrimidine Metabolism, Uracil containing	869	3387-36-8	590	325.043
	3597			uridine	LC/MS neg	606	C00299	HMDB00296	6029		1.15	1.2	1.04		0.213228	0.210368	0.143929	0.15938	0.711985	0.958885		0.8865	1.0199	1.062		100	100	100		Nucleotide	Pyrimidine Metabolism, Uracil containing	535	58-96-8	1457.6	243.062
	3598			uracil	LC/MS pos early	605	C00106	HMDB00300	1174		0.81	0.85	1.06		0.170289	0.177868	0.309181	0.276826	0.818054	0.958885		1.2221	0.9865	1.0438		100	100	100		Nucleotide	Pyrimidine Metabolism, Uracil containing	825	66-22-8	827	113.035
	3599			pseudouridine	LC/MS neg	33442	C02067	HMDB00767	15047		0.68	0.66	0.97		0.000325273	0.00116084	0.00015945	0.000665498	0.692728	0.958885		1.3182	0.8946	0.8657		100	100	100		Nucleotide	Pyrimidine Metabolism, Uracil containing	821	1445-07-4	1100	243.062
	3600			5,6-dihydrouridine	LC/MS neg	61833			94312		0.59	0.67	1.14		0.000304638	0.00110594	0.00530596	0.0125408	0.311353	0.958885		1.4601	0.8554	0.9718		100	100	100		Nucleotide	Pyrimidine Metabolism, Uracil containing	100001425	5627-05-04	1119	245.078
	3601			2'-O-methyluridine	LC/MS neg	57655			102212		1	1.09	1.09		0.989747	0.544838	0.619093	0.450481	0.631452	0.958885		1.0383	1.0377	1.1295		100	63	100		Nucleotide	Pyrimidine Metabolism, Uracil containing	100010896	2140-76-3	1831	257.078
	3602			5-methyluridine (ribothymidine)	LC/MS neg	35136		HMDB00884	445408		1.13	1.11	0.99		0.226253	0.217897	0.242563	0.233849	0.916864	0.963167		0.9919	1.1171	1.1035		100	100	100		Nucleotide	Pyrimidine Metabolism, Uracil containing	100001446	1463-10-1	1778.1	257.078
	3609			5,6-dihydrouracil	LC/MS neg	1559	C00429	HMDB00076	649		1.1	1.01	0.91		0.893049	0.517739	0.897137	0.543996	0.79918	0.958885		1.1599	1.2765	1.1667		75	75	88		Nucleotide	Pyrimidine Metabolism, Uracil containing	1125	504-07-4	1120	113.036
	3613			2'-deoxyuridine	LC/MS neg	1412	C00526	HMDB00012	13712		1.14	1.14	0.99		0.268333	0.245625	0.0354249	0.0546436	0.842224	0.958885		0.9144	1.0467	1.0396		100	100	100		Nucleotide	Pyrimidine Metabolism, Uracil containing	536	951-78-0	1586	111.02
	3616			3-ureidopropionate	LC/MS pos early	3155	C02642	HMDB00026	111		0.34	0.32	0.94		0.00381589	0.00934271	0.00263798	0.00690432	0.800947	0.958885		2.7088	0.9196	0.8619		100	100	100		Nucleotide	Pyrimidine Metabolism, Uracil containing	1053	462-88-4	875	133.061
	3618			N-acetyl-beta-alanine	LC/MS neg	37432	C01073		76406		0.59	0.56	0.94		0.00390614	0.00950838	0.00167008	0.00492748	0.567247	0.958885		1.5208	0.8999	0.8464		100	100	100		Nucleotide	Pyrimidine Metabolism, Uracil containing	100002102	3025-95-4	773	130.051
	3621			3-(3-amino-3-carboxypropyl)uridine*	LC/MS neg	62924			171198		0.27	0.32	1.21		0.0049377	0.0114882	0.0106095	0.0216936	0.346537	0.958885		2.3455	0.6282	0.7572		75	50	75		Nucleotide	Pyrimidine Metabolism, Uracil containing	100001426	52745-94-5	1369	344.11
	3624		Pyrimidine Metabolism, Cytidine containing	cytidine 5'-monophosphate (5'-CMP)	LC/MS pos early	2372	C00055	HMDB00095	6131		0.73	0.73	0.99		0.111025	0.126707	0.102975	0.126099	0.912287	0.963167		1.3001	0.9548	0.9484		88	100	100		Nucleotide	Pyrimidine Metabolism, Cytidine containing	282	63-37-6	835	324.059
	3628			cytidine	LC/MS neg	514	C00475	HMDB00089	6175		0.92	1.01	1.09		0.53491	0.387866	0.896359	0.543996	0.380523	0.958885		0.9703	0.8918	0.9758		100	100	100		Nucleotide	Pyrimidine Metabolism, Cytidine containing	827	65-46-3	1325	242.078
	3629			cytosine	LC/MS pos early	573	C00380	HMDB00630	597		0.52	0.82	1.58		0.0278498	0.0445936	0.700686	0.482811	0.0122541	0.958885		1.3232	0.6856	1.0855		100	100	100		Nucleotide	Pyrimidine Metabolism, Cytidine containing	881	71-30-7	2060	112.051
	3630			3-methylcytidine	LC/MS pos early	35132			159649		0.73	0.76	1.04		0.0189516	0.0323112	0.0356511	0.0548001	0.455958	0.958885		1.3101	0.9602	0.9979		100	100	100		Nucleotide	Pyrimidine Metabolism, Cytidine containing	100001466	21028-20-6	2176	258.108
	3631			5-methylcytidine	LC/MS pos early	22119		HMDB00982	92918		1.09	1.1	1.01		0.184674	0.18785	0.142602	0.158309	0.90534	0.963167		0.9598	1.0437	1.0512		100	100	100		Nucleotide	Pyrimidine Metabolism, Cytidine containing	100000763	2140-61-6	2227	258.108
	3632			N4-acetylcytidine	LC/MS pos early	35130		HMDB05923	107461		0.57	0.5	0.87		0.000636366	0.00199989	0.000288836	0.00111088	0.338157	0.958885		1.5981	0.9179	0.8016		100	100	100		Nucleotide	Pyrimidine Metabolism, Cytidine containing	100001413	3768-18-1	1580	286.103
	3638			2'-deoxycytidine	LC/MS pos early	15949	C00881	HMDB00014	13711		1.08	1.13	1.05		0.121783	0.137126	0.0213163	0.0374841	0.410148	0.958885		0.9653	1.0416	1.0901		100	100	100		Nucleotide	Pyrimidine Metabolism, Cytidine containing	100000125	951-77-9	2193	228.098
	3639			2'-O-methylcytidine	LC/MS pos early	57554			150971		0.96	1.15	1.2		0.847976	0.505625	0.247181	0.23726	0.140744	0.958885		1.0224	0.9819	1.1757		100	100	100		Nucleotide	Pyrimidine Metabolism, Cytidine containing	100010895	2140-72-9	2411	258.108
	3640			5-methyl-2'-deoxycytidine	LC/MS pos early	38159	C03592	HMDB02224	440055		0.98	0.9	0.91		0.736462	0.469374	0.135595	0.152066	0.343228	0.958885		1.0553	1.0368	0.9451		100	100	100		Nucleotide	Pyrimidine Metabolism, Cytidine containing	100002300	838-07-3	2303	242.114
	3649		Pyrimidine Metabolism, Thymine containing	thymidine	LC/MS pos early	2183	C00214	HMDB00273	5789		0.94	1.16	1.23		0.515939	0.381179	0.315274	0.280642	0.169997	0.958885		0.971	0.9132	1.1218		100	100	100		Nucleotide	Pyrimidine Metabolism, Thymine containing	872	50-89-5	1400	243.098
	3650			thymine	LC/MS neg	604	C00178	HMDB00262	1135		0.86	0.87	1.02		0.425586	0.335212	0.496381	0.389675	0.85657	0.958885		1.1512	0.9885	1.0042		88	88	100		Nucleotide	Pyrimidine Metabolism, Thymine containing	882	65-71-4	1654	125.036
	3651			5,6-dihydrothymine	LC/MS pos early	1418	C00906	HMDB00079	93556		1.15	1.08	0.94		0.857535	0.507197	0.951828	0.558084	0.82362	0.958885		0.847	0.9764	0.9173		50	63	38		Nucleotide	Pyrimidine Metabolism, Thymine containing	158	696-04-8	1280	129.066
	3653			3-aminoisobutyrate	LC/MS pos early	1566	C05145	HMDB03911	64956		0.96	0.81	0.84		0.848666	0.505625	0.588369	0.438402	0.393925	0.958885		1.1083	1.0654	0.8975		100	100	88		Nucleotide	Pyrimidine Metabolism, Thymine containing	1114	10569-72-9;214139-20-5	2190	104.071
	3671	Cofactors and Vitamins	Nicotinate and Nicotinamide Metabolism	quinolinate	LC/MS polar	1899	C03722	HMDB00232	1066		0.27	0.27	1.02		0.010739	0.0211327	0.0102063	0.0210652	0.863938	0.958885		3.0337	0.8046	0.8215		100	100	100		Cofactors and Vitamins	Nicotinate and Nicotinamide Metabolism	182	89-00-9	3000	166.015
	3675			nicotinamide	LC/MS pos early	594	C00153	HMDB01406	936		0.87	0.91	1.04		0.0765945	0.0979017	0.150544	0.163816	0.541139	0.958885		1.0736	0.9333	0.9737		100	100	100		Cofactors and Vitamins	Nicotinate and Nicotinamide Metabolism	432	98-92-0	1942	123.055
	3678			nicotinamide riboside	LC/MS pos early	33013	C03150	HMDB00855	439924		0.34	0.36	1.05		0.00059577	0.00190068	0.0012353	0.00382438	0.502498	0.958885		2.4887	0.8482	0.8916		100	100	100		Cofactors and Vitamins	Nicotinate and Nicotinamide Metabolism	100001310	1341-23-7	2040	255.098
	3686			nicotinamide N-oxide	LC/MS pos early	39582		HMDB02730	72661		0.56	0.51	0.91		0.0235547	0.0392639	0.00848499	0.0181845	0.859223	0.958885		1.8519	1.0359	0.9478		100	100	100		Cofactors and Vitamins	Nicotinate and Nicotinamide Metabolism	100002763	1986-81-8	877	139.05
	3687			1-methylnicotinamide	LC/MS pos early	27665	C02918	HMDB00699	10129985		0.69	0.75	1.08		0.0649488	0.0862814	0.132914	0.14944	0.434818	0.958885		1.2987	0.8997	0.9701		100	100	100		Cofactors and Vitamins	Nicotinate and Nicotinamide Metabolism	55	1005-24-9	1940	137.071
	3692			trigonelline (N'-methylnicotinate)	LC/MS pos early	32401	C01004	HMDB00875	5570		1.19	0.93	0.78		0.523647	0.382943	0.676458	0.474295	0.294597	0.958885		1.1436	1.3655	1.0657		100	100	100		Cofactors and Vitamins	Nicotinate and Nicotinamide Metabolism	100001092	535-83-1	1388	138.055
	3694			N1-Methyl-2-pyridone-5-carboxamide	LC/MS pos early	40469	C05842	HMDB04193	69698		0.53	0.47	0.9		0.00556063	0.0126578	0.00146642	0.00435582	0.580304	0.958885		1.8014	0.9461	0.8478		100	100	100		Cofactors and Vitamins	Nicotinate and Nicotinamide Metabolism	100001468	701-44-0	1250	153.066
	3695			N1-Methyl-4-pyridone-3-carboxamide	LC/MS pos early	57584	C05843	HMDB04194	440810		0.59	0.55	0.93		0.0130115	0.0241599	0.00263849	0.00690432	0.851933	0.958885		1.6416	0.9723	0.9014		100	100	100		Cofactors and Vitamins	Nicotinate and Nicotinamide Metabolism	100001469	769-49-3	1260	153.066
	3696			adenosine 5'-diphosphoribose (ADP-ribose)	LC/MS neg	558	C00301	HMDB01178	192		0.74	0.75	1.02		0.00995091	0.0198603	0.0285351	0.0455013	0.952023	0.967641		1.2236	0.9032	0.9208		100	100	100		Cofactors and Vitamins	Nicotinate and Nicotinamide Metabolism	215	68414-18-6	920	558.064
	3699		Riboflavin Metabolism	riboflavin (Vitamin B2)	LC/MS pos early	1827	C00255	HMDB00244	493570		1.27	1.23	0.97		0.0435865	0.0618018	0.0627564	0.0859465	0.764185	0.958885		0.8738	1.1073	1.0771		100	100	100		Cofactors and Vitamins	Riboflavin Metabolism	500	83-88-5	2292	377.146
	3700			flavin adenine dinucleotide (FAD)	LC/MS neg	2134	C00016	HMDB01248	643975		0.89	0.78	0.88		0.393978	0.322159	0.0511262	0.0725032	0.102285	0.958885		1.1457	1.0243	0.8986		100	100	100		Cofactors and Vitamins	Riboflavin Metabolism	327	146-14-5;84366-81-4	2425	784.15
	3702		Pantothenate and CoA Metabolism	pantothenate	LC/MS pos early	1508	C00864	HMDB00210	6613		1.07	1.01	0.94		0.114772	0.129927	0.995368	0.568852	0.329068	0.958885		0.9845	1.0569	0.9956		100	100	100		Cofactors and Vitamins	Pantothenate and CoA Metabolism	1024	137-08-6	1667	220.118
	3715		Ascorbate and Aldarate Metabolism	threonate	LC/MS polar	27738	C01620	HMDB00943	151152		0.88	0.9	1.02		0.0249621	0.0406043	0.0744954	0.0971795	0.786962	0.958885		1.0959	0.9661	0.9826		100	100	100		Cofactors and Vitamins	Ascorbate and Aldarate Metabolism	100001022	70753-61-6	2384	135.03
	3718			oxalate (ethanedioate)	LC/MS neg	20694	C00209	HMDB02329	971		0.92	0.97	1.05		0.198	0.198056	0.650372	0.465659	0.211965	0.958885		1.0555	0.9689	1.0209		100	100	100		Cofactors and Vitamins	Ascorbate and Aldarate Metabolism	100000841	144-62-7	603	88.988
	3719			gulonate*	LC/MS polar	46957	C00257	HMDB03290	9794176		0.22	0.21	0.95		1.37813e-06	2.41815e-05	5.78755e-06	4.8929e-05	0.907979	0.963167		4.5269	1.012	0.9604		100	100	100		Cofactors and Vitamins	Ascorbate and Aldarate Metabolism	100001586	20246-53-1	2750	195.051
	3721		Tocopherol Metabolism	alpha-tocopherol	LC/MS pos late	1561	C02477	HMDB01893	14985		1	0.93	0.93		0.810949	0.495139	0.755806	0.501352	0.389199	0.958885		0.9986	1.0011	0.9335		100	100	100		Cofactors and Vitamins	Tocopherol Metabolism	1105	59-02-9;10191-41-0	2522	430.378
	3743			gamma-tocopherol/beta-tocopherol	LC/MS pos late	52473					0.96	0.61	0.64		0.818149	0.497169	0.27264	0.254637	0.0819739	0.958885		1.3685	1.3119	0.84		100	100	100		Cofactors and Vitamins	Tocopherol Metabolism	100008998		2384	416.364
	3745		Biotin Metabolism	biotin	LC/MS pos early	568	C00120	HMDB00030	171548		0.89	1.04	1.16		0.381266	0.313684	0.93443	0.553153	0.417953	0.958885		1.0025	0.8972	1.0424		100	100	100		Cofactors and Vitamins	Biotin Metabolism	251	58-85-5	2253	245.095
	3750		Tetrahydrobiopterin Metabolism	biopterin	LC/MS neg	12358	C06313	HMDB00468	445040		0.58	0.54	0.94		5.29195e-05	0.000259133	1.49035e-05	9.92702e-05	0.507349	0.958885		1.7087	0.9853	0.9239		100	100	100		Cofactors and Vitamins	Tetrahydrobiopterin Metabolism	1548	22150-76-1	1398	236.079
	3765		Hemoglobin and Porphyrin Metabolism	heme	LC/MS neg	41754	C00032	HMDB03178	26945		1.16	0.95	0.82		0.518779	0.38127	0.750733	0.501352	0.626072	0.958885		0.9209	1.0654	0.8753		100	100	100		Cofactors and Vitamins	Hemoglobin and Porphyrin Metabolism	100001386	14875-96-8	5325	632.172
	3766			bilirubin (Z,Z)	LC/MS pos late	43807	C00486	HMDB00054	5280352		1.22	1.31	1.08		0.417927	0.332042	0.118148	0.1363	0.578781	0.958885		0.8744	1.0631	1.1478		100	100	100		Cofactors and Vitamins	Hemoglobin and Porphyrin Metabolism	1090	635-65-4	1840	585.271
	3767			bilirubin (E,E)*	LC/MS pos late	32586			5315454		1.2	1.3	1.09		0.561394	0.403433	0.265698	0.250119	0.628509	0.958885		0.6983	0.8383	0.9103		75	75	88		Cofactors and Vitamins	Hemoglobin and Porphyrin Metabolism	100001950	114-25-0	1045	585.271
	3769			biliverdin	LC/MS neg	2137	C00500	HMDB01008	5353439		1.1	1.33	1.21		0.643712	0.432344	0.167367	0.177723	0.364231	0.958885		0.9762	1.0757	1.2985		100	100	100		Cofactors and Vitamins	Hemoglobin and Porphyrin Metabolism	250	55482-27-4;55482-27-4	4695.6	581.241
	3778		Thiamine Metabolism	thiamin (Vitamin B1)	LC/MS pos early	5341	C00378	HMDB00235	1130		1	1.03	1.02		0.829068	0.49948	0.800779	0.512966	0.678443	0.958885		0.9698	0.9743	0.9984		100	100	100		Cofactors and Vitamins	Thiamine Metabolism	873	59-43-8	3050	265.112
	3779			thiamin monophosphate	LC/MS pos early	15798	C01081	HMDB02666	3382778		0.74	0.76	1.02		0.0783932	0.0991378	0.0679195	0.0907557	0.709311	0.958885		1.1674	0.8691	0.8823		100	100	100		Cofactors and Vitamins	Thiamine Metabolism	523	532-40-1	2378	345.078
	3786		Vitamin A Metabolism	retinol (Vitamin A)	LC/MS pos late	1806	C00473	HMDB00305	445354		0.83	0.74	0.89		0.355314	0.299859	0.11841	0.1363	0.520365	0.958885		1.196	0.9932	0.8792		100	100	100		Cofactors and Vitamins	Vitamin A Metabolism	498	68-26-8	1636	269.226
	3793			retinal	LC/MS pos late	40807	C00376	HMDB01358	638015		0.79	0.68	0.85		0.226632	0.217897	0.068375	0.0910874	0.481055	0.958885		1.1617	0.9215	0.7843		100	88	88		Cofactors and Vitamins	Vitamin A Metabolism	100004088		1666	285.221
	3802		Vitamin B6 Metabolism	pyridoxamine	LC/MS pos early	2150	C00534	HMDB01431	1052		0.7	0.79	1.13		0.168618	0.177078	0.371266	0.31878	0.586264	0.958885		1.2932	0.9012	1.0224		100	100	100		Cofactors and Vitamins	Vitamin B6 Metabolism	568	58052-48-5	2975	169.097
	3805			pyridoxal	LC/MS pos early	1651	C00250	HMDB01545	1050		1.17	1.32	1.13		0.194297	0.19528	0.0532524	0.0747725	0.348451	0.958885		0.8865	1.0345	1.17		100	100	100		Cofactors and Vitamins	Vitamin B6 Metabolism	491	65-22-5	2343	168.066
	3806			pyridoxate	LC/MS neg	31555	C00847	HMDB00017	6723		0.14	0.14	0.97		4.77849e-05	0.000248434	5.83018e-05	0.000301535	0.936859	0.963167		5.6417	0.7979	0.777		100	100	100		Cofactors and Vitamins	Vitamin B6 Metabolism	100001121	82-82-6	2185	182.046
	3808	Xenobiotics	Benzoate Metabolism	hippurate	LC/MS neg	15753	C01586	HMDB00714	464		0.26	0.33	1.23		0.032209	0.0496843	0.0644686	0.0869478	0.894018	0.963167		4.9266	1.3018	1.6023		100	100	100		Xenobiotics	Benzoate Metabolism	100000014	495-69-2	2106.9	178.051
	3816			4-hydroxyhippurate	LC/MS neg	35527		HMDB13678	151012		0.09	0.12	1.31		1.35253e-05	9.33729e-05	5.44334e-05	0.00028488	0.176114	0.958885		7.0432	0.6541	0.8569		100	100	100		Xenobiotics	Benzoate Metabolism	100001423	2482-25-9	1475	194.046
	3822			benzoate	LC/MS neg	15778	C00180	HMDB01870	243		1.54	0.79	0.51		0.834355	0.500728	0.23121	0.223885	0.389459	0.958885		1.1242	1.7329	0.8868		88	88	100		Xenobiotics	Benzoate Metabolism	100000008	65-85-0	1750	121.029
	3840			catechol sulfate	LC/MS neg	35320		HMDB59724	3083879		0.3	0.18	0.6		0.00411156	0.00983541	6.73999e-05	0.000332923	0.715992	0.958885		4.4925	1.3385	0.8027		100	100	100		Xenobiotics	Benzoate Metabolism	100001605	4918-96-1	1906	188.986
	3843			guaiacol sulfate	LC/MS neg	46111		HMDB60013	22473		0.2	0.2	0.96		2.18454e-05	0.000133326	2.7249e-05	0.000159722	0.350617	0.958885		1.2079	0.2459	0.2372		100	25	0		Xenobiotics	Benzoate Metabolism	100004208		2344	203.002
	3846			4-methylcatechol sulfate	LC/MS neg	46146					0.12	0.12	0.95		7.13648e-05	0.000330254	0.000262968	0.00103219	0.66527	0.958885		5.1812	0.6455	0.6143		100	100	100		Xenobiotics	Benzoate Metabolism	100004111		2665	203.002
	3859			4-vinylphenol sulfate	LC/MS neg	36098	C05627	HMDB62775	6426766		2.51	1.31	0.52		0.323456	0.277987	0.773047	0.506476	0.468401	0.958885		0.7135	1.7907	0.9328		38	50	38		Xenobiotics	Benzoate Metabolism	100001755	2628-17-3	3320	199.007
	3873			methyl-4-hydroxybenzoate sulfate	LC/MS neg	48429					0.24	0.24	1		0.00297727	0.00764503	0.00297727	0.00756566				1.3595	0.3238	0.3238		100	0	0		Xenobiotics	Benzoate Metabolism	100006116		2873	230.997
	3880			p-cresol sulfate	LC/MS neg	36103		HMDB11635	4615423		0.38	0.31	0.8		0.018206	0.0312934	0.0155631	0.0292385	0.610103	0.958885		2.3142	0.8903	0.7114		100	100	100		Xenobiotics	Benzoate Metabolism	100001315	3233-57-7	2890	187.007
	3882			2-amino-p-cresol sulfate	LC/MS neg	37180					0.2	0.16	0.79		0.000691893	0.00214242	0.000129331	0.00056298	0.597855	0.958885		3.8213	0.7546	0.5948		100	100	88		Xenobiotics	Benzoate Metabolism	100001801		2320	202.018
	3891			3-(3-hydroxyphenyl)propionate sulfate	LC/MS neg	45415			187488		0.4	0.33	0.83		0.0559037	0.0756982	0.11829	0.1363	0.530742	0.958885		3.0798	1.22	1.0069		100	100	100		Xenobiotics	Benzoate Metabolism	100005391	86321-32-6	1294	245.013
	3894			3-(3-hydroxyphenyl)propionate	LC/MS neg	35635	C11457	HMDB00375	91		1.56	1.53	0.98		0.796989	0.490875	0.360852	0.311052	0.579778	0.958885		0.6118	0.9536	0.9377		50	38	63		Xenobiotics	Benzoate Metabolism	100001624	621-54-5	1980	165.056
	3896			3-phenylpropionate (hydrocinnamate)	LC/MS neg	15749	C05629	HMDB00764	107		1.78	1.87	1.05		0.189472	0.190886	0.10194	0.125181	0.778694	0.958885		0.7342	1.3105	1.3726		75	100	88		Xenobiotics	Benzoate Metabolism	100000010	501-52-0	2860	149.061
	4017		Food Component/Plant	2,3-dihydroxyisovalerate	LC/MS polar	38276	C04039	HMDB12141	677		0.63	0.53	0.83		0.00631748	0.0138563	0.00083182	0.00270876	0.273416	0.958885		1.4742	0.9323	0.7772		100	100	100		Xenobiotics	Food Component/Plant	100002417	1756-18-9	1050	133.051
	4022			2,8-quinolinediol sulfate	LC/MS neg	48691					1.07	0.29	0.27		0.720549	0.463263	0.277091	0.256451	0.112895	0.958885		2.0299	2.1619	0.584		50	100	50		Xenobiotics	Food Component/Plant	100004321		2612	239.997
	4026			2-oxindole-3-acetate	LC/MS neg	40479		HMDB35514	3080590		0.51	0.16	0.32		0.0569265	0.076836	0.000300222	0.00113778	0.140659	0.958885		2.9497	1.4896	0.4814		100	88	75		Xenobiotics	Food Component/Plant	100003109	2971-31-5	2076	190.051
	4029			3-formylindole	LC/MS neg	62863	C08493	HMDB29737	10256		0.49	0.53	1.09		0.0017211	0.00473718	0.00333423	0.00828128	0.458893	0.958885		1.7291	0.8422	0.9152		100	100	100		Xenobiotics	Food Component/Plant	100020219		3709	144.045
	4051			gluconate	LC/MS polar	587	C00257	HMDB00625	10690		0.21	0.19	0.89		8.008e-08	4.36579e-06	2.791e-08	2.45398e-06	0.45951	0.958885		4.211	0.9053	0.8073		100	100	100		Xenobiotics	Food Component/Plant	338	527-07-1	2922	195.051
	4095			cinnamoylglycine	LC/MS neg	38637		HMDB11621	709625		0.77	0.91	1.17		0.630108	0.428676	0.984839	0.565951	0.618024	0.958885		1.7214	1.3279	1.5581		100	100	88		Xenobiotics	Food Component/Plant	100002253	16534-24-0	3127	204.067
	4130			ergothioneine	LC/MS pos early	37459	C05570	HMDB03045	3032311		0.89	0.81	0.91		0.313789	0.272459	0.0448011	0.0654331	0.351929	0.958885		1.1409	1.0209	0.9286		100	100	100		Xenobiotics	Food Component/Plant	100002154	58511-63-0	850	230.096
	4157			histidine betaine (hercynine)*	LC/MS pos early	62278			3083620		1.35	0.95	0.7		0.126549	0.141734	0.87272	0.535842	0.0677991	0.958885		1.0249	1.386	0.9755		100	100	100		Xenobiotics	Food Component/Plant	100004059	534-30-5	2094	198.124
	4160			homostachydrine*	LC/MS pos early	33009	C08283	HMDB33433	441447		1.48	0.59	0.4		0.174546	0.180601	0.410995	0.340265	0.0170164	0.958885		0.5361	0.7939	0.3159		25	88	25		Xenobiotics	Food Component/Plant	100001550	1195-94-4	1750	158.118
	4163			indolin-2-one	LC/MS pos early	43374	C12312		321710		0.4	0.47	1.18		0.00108283	0.00316667	0.00544615	0.0128033	0.910181	0.963167		2.7937	1.1053	1.3082		100	100	100		Xenobiotics	Food Component/Plant	100004318	59-48-3	2575	134.06
	4182			mannonate*	LC/MS polar	62864			3246006		0.2	0.15	0.75		8.73234e-06	6.80992e-05	8.68756e-06	6.70036e-05	0.178342	0.958885		5.1251	1.0307	0.7704		100	100	100		Xenobiotics	Food Component/Plant	100003695	642-99-9	2736	195.051
	4186			methyl indole-3-acetate	LC/MS pos early	1584		HMDB29738	74706		0.63	0.67	1.07		0.067558	0.0886292	0.120107	0.137862	0.805514	0.958885		1.3996	0.8753	0.9393		100	100	100		Xenobiotics	Food Component/Plant	1104	1912-33-0	3380	190.086
	4189			N-(2-furoyl)glycine	LC/MS neg	31536		HMDB00439	21863		0.23	0.23	1		0.0094095	0.0189594	0.0094095	0.0198874				1.2844	0.3003	0.3003		88	0	13		Xenobiotics	Food Component/Plant	100001086	5657-19-2;5657-19-2	1525	168.03
	4195			N-glycolylneuraminate	LC/MS polar	37123	C03410	HMDB00833	123802		0.31	0.31	0.99		3.87655e-06	4.29801e-05	5.2047e-07	9.12229e-06	0.840115	0.958885		3.0749	0.9483	0.9428		100	100	100		Xenobiotics	Food Component/Plant	100001491	1113-83-3	3327.5	324.094
	4297			methyl glucopyranoside (alpha + beta)	LC/MS neg	46144					0.94	1.06	1.12		0.81135	0.495139	0.716634	0.490724	0.513435	0.958885		0.8827	0.8325	0.9327		50	50	75		Xenobiotics	Food Component/Plant	100005864		1070	193.072
	4387			4-hydroxycinnamate	LC/MS neg	36770	C00811	HMDB02035	637542		1.37	3.3	2.4		0.287222	0.25626	0.352097	0.305906	0.937335	0.963167		0.6899	0.9462	2.2739		75	88	88		Xenobiotics	Food Component/Plant	100001675	501-98-4	1457	163.04
	4410			caffeic acid sulfate	LC/MS polar	53254		HMDB41708			1.19	0.59	0.5		0.486047	0.365507	0.103942	0.12693	0.494211	0.958885		1.8842	2.2365	1.1183		100	88	100		Xenobiotics	Food Component/Plant	100009337		1307	258.992
	4412			tartronate (hydroxymalonate)	LC/MS neg	20693	C02287	HMDB35227	45		1.07	1.21	1.13		0.358151	0.300447	0.0186863	0.0335298	0.089847	0.958885		0.9466	1.0103	1.143		100	100	100		Xenobiotics	Food Component/Plant	100000840	80-69-3	610	118.999
	4886		Chemical	sulfate*	LC/MS neg	46960	C00059	HMDB01448	1118		0.74	0.75	1.01		0.000558981	0.00180203	0.000911312	0.00290311	0.856056	0.958885		1.2033	0.8934	0.9056		100	100	100		Xenobiotics	Chemical	100002528	14808-79-8	616	96.9601
	4889			O-sulfo-L-tyrosine	LC/MS neg	45413			514186		0.23	0.26	1.1		4.9775e-07	1.10321e-05	2.7964e-07	7.23153e-06	0.506895	0.958885		3.4695	0.8101	0.8936		100	100	100		Xenobiotics	Chemical	100005384		990	260.023
	4893			2-oxo-1-pyrrolidinepropionate	LC/MS pos early	40452			3146688		0.16	0.1	0.62		0.000809297	0.00243436	1.20731e-06	1.6586e-05	0.743676	0.958885		5.7431	0.947	0.5839		100	100	100		Xenobiotics	Chemical	100003265	77191-38-9	1600	158.081
	4906			3-acetylphenol sulfate	LC/MS neg	48693					0.03	0.02	0.88		1.18485e-05	8.45698e-05	3.87572e-06	3.70399e-05	0.856351	0.958885		7.7686	0.2051	0.1799		100	63	75		Xenobiotics	Chemical	100004326		2477	215.002
	4908			2-aminophenol sulfate	LC/MS neg	43266		HMDB61116	181670		0.22	0.24	1.08		4.18171e-06	4.35016e-05	4.4084e-07	8.07509e-06	0.350617	0.958885		1.1537	0.2565	0.2766		100	13	13		Xenobiotics	Chemical	100004322		1677	188.002
	4937			S-(3-hydroxypropyl)mercapturic acid (HPMA)	LC/MS neg	44552			3371179		0.21	0.25	1.21		5.523e-07	1.16291e-05	1.38447e-06	1.79011e-05	0.288633	0.958885		3.8759	0.8054	0.9724		100	100	100		Xenobiotics	Chemical	100004568	23127-40-4	1576	220.065
	4952			dimethyl sulfone	LC/MS pos early	43424	C11142	HMDB04983	6213		0.74	0.82	1.11		0.219616	0.21359	0.389563	0.331254	0.694445	0.958885		1.0298	0.7646	0.8484		88	50	88		Xenobiotics	Chemical	100004284	67-71-0	832	95.0161
	4955			EDTA	LC/MS neg	22163	C00284	HMDB15109	6049		1.02	0.99	0.97		0.960406	0.541426	0.802398	0.512966	0.863578	0.958885		0.967	0.9849	0.9553		100	100	100		Xenobiotics	Chemical	100001002	60-00-4	643	291.083
	4963			iminodiacetate (IDA)	LC/MS pos early	21025	C19911	HMDB11753	8897		0.99	0.97	0.98		0.886954	0.516616	0.740031	0.50128	0.852556	0.958885		1.0182	1.0066	0.9896		100	100	100		Xenobiotics	Chemical	100000900	142-73-4	830	134.045
	4985			perfluorooctanesulfonate (PFOS)	LC/MS polar	57564	C18142	HMDB59586	74483		1.03	1.03	1		0.793629	0.490875	0.690782	0.481839	0.907394	0.963167		0.9423	0.9701	0.9749		100	100	100		Xenobiotics	Chemical	100010955	1763-23-1	662	498.93
	5009			1,2,3-benzenetriol sulfate (2)	LC/MS neg	48762					1.03	0.45	0.44		0.622292	0.426112	0.0392444	0.0596973	0.177165	0.958885		1.404	1.4449	0.6289		88	75	38		Xenobiotics	Chemical	100006374		1709	204.981
	5022			6-hydroxyindole sulfate	LC/MS neg	48698					0.29	0.24	0.84		5.17975e-05	0.000259133	1.79483e-05	0.000111818	0.448204	0.958885		3.7088	1.0671	0.8954		100	100	100		Xenobiotics	Chemical	100006260		2498	212.002
	5026			thioproline	LC/MS pos early	53231			93176		0.68	0.68	1.01		0.248344	0.231377	0.25638	0.243159	0.94992	0.967641		1.3331	0.9024	0.9112		100	100	100		Xenobiotics	Chemical	100009232	34592-47-4	1250	134.027
	5094	Partially Characterized Molecules	Partially Characterized Molecules	glycine conjugate of C10H14O2 (1)*	LC/MS neg	62146					0.81	0.84	1.03		0.0424173	0.061384	0.146262	0.160348	0.976972	0.971477		1.0717	0.8692	0.8984		100	100	100		Partially Characterized Molecules	Partially Characterized Molecules	100020254		4335	222.114
		N/A	N/A	X - 09789	LC/MS neg	46355					0.94	0.69	0.73		0.701752	0.458173	0.54306	0.414477	0.266015	0.958885		1.4801	1.3966	1.0256		100	100	100		N/A	N/A			2580.5	153.02
				X - 10445	LC/MS pos early	47680					1.05	1.02	0.98		0.954704	0.541426	0.831926	0.520241	0.806444	0.958885		1.057	1.1058	1.0828		100	100	88		N/A	N/A			2486	250.093
				X - 10457	LC/MS pos early	47581					0.16	0.17	1.05		8.085e-08	4.36579e-06	1.9e-08	2.45398e-06	0.725113	0.958885		4.9694	0.805	0.8414		100	100	100		N/A	N/A			2370	261.144
				X - 11261	LC/MS pos late	32578					0.68	0.7	1.03		0.00858747	0.0175995	0.0234911	0.0403402	0.991239	0.974303		1.3899	0.9458	0.9702		100	100	100		N/A	N/A			870	286.201
				X - 11441	LC/MS neg	46360					2.18	2.33	1.07		0.0070118	0.0151426	0.00081474	0.00267294	0.526919	0.958885		0.61	1.3294	1.4198		75	100	100		N/A	N/A			3755.8	331.131
				X - 11442	LC/MS neg	46443					1.98	2.04	1.03		0.0185004	0.0316703	0.0114278	0.0230452	0.741011	0.958885		0.6577	1.3044	1.3444		100	100	100		N/A	N/A			3890	331.13
				X - 11478	LC/MS neg	46602					0.96	0.99	1.03		0.675609	0.443856	0.991351	0.567468	0.549796	0.958885		1.0177	0.9792	1.0073		100	100	100		N/A	N/A			4285	165.092
				X - 11522	LC/MS neg	46914					1.63	1.96	1.2		0.0245046	0.0403032	0.000425168	0.00157068	0.273223	0.958885		0.7038	1.1504	1.3781		100	100	100		N/A	N/A			4760	313.12
				X - 11530	LC/MS neg	46603					1.71	2.13	1.25		0.0122938	0.0235146	0.000160464	0.000665498	0.192621	0.958885		0.6768	1.1546	1.4423		100	100	100		N/A	N/A			4892	313.12
				X - 11787	LC/MS pos early	33132					2.06	1.6	0.78		0.00177253	0.00484706	0.00168949	0.00495152	0.249633	0.958885		0.6951	1.435	1.1153		100	100	100		N/A	N/A			2319	148.097
				X - 12100	LC/MS pos early	47687					0.68	0.67	0.98		0.00895755	0.0182232	0.00617517	0.0140659	0.865972	0.958885		1.4002	0.9571	0.9382		100	100	100		N/A	N/A			2650	221.092
				X - 12101	LC/MS pos early	47642					0.33	0.37	1.12		4.80491e-06	4.49653e-05	1.3658e-05	9.2374e-05	0.425119	0.958885		2.2056	0.7293	0.8171		100	100	100		N/A	N/A			2700	164.074
				X - 12104	LC/MS neg	52597					0.26	0.22	0.85		1.12165e-05	8.14396e-05	4.83388e-06	4.16678e-05	0.279203	0.958885		3.499	0.9111	0.7705		100	100	100		N/A	N/A			1763	269.077
				X - 12117	LC/MS pos early	47695					0.19	0.17	0.88		3.61404e-06	4.22762e-05	3.13295e-06	3.20302e-05	0.698482	0.958885		4.702	0.9135	0.8077		100	100	100		N/A	N/A			2366	204.134
				X - 12124	LC/MS pos early	47700					0.23	0.22	0.95		0.000255382	0.000968885	0.000375526	0.00139905	0.918073	0.963167		3.8371	0.8953	0.8528		100	100	100		N/A	N/A			1656	469.106
				X - 12127	LC/MS pos early	47702					0.26	0.24	0.93		6.24417e-06	5.15596e-05	3.6576e-07	7.65692e-06	0.919726	0.963167		3.3361	0.8696	0.8096		100	100	100		N/A	N/A			2160	226.082
				X - 12170	LC/MS pos early	47703					0.11	0.12	1.09		0.000118574	0.000514783	0.000276157	0.00107437	0.767747	0.958885		8.5679	0.9262	1.0091		100	88	100		N/A	N/A			1950	181.061
				X - 12193	LC/MS neg	46985					0.59	0.7	1.17		0.0142387	0.0257348	0.0529419	0.0745968	0.327	0.958885		1.3369	0.7942	0.9299		100	100	100		N/A	N/A			2360	201.114
				X - 12199	LC/MS pos early	47706					0.11	0.26	2.3		9.16794e-06	6.89428e-05	0.0012816	0.00391259	0.0262644	0.958885		4.2578	0.4815	1.1057		100	100	100		N/A	N/A			2242	263.102
				X - 12206	LC/MS neg	46612					0.13	0.14	1.05		2.36329e-05	0.000138226	5.97134e-05	0.000305245	0.551691	0.958885		6.4695	0.8446	0.8888		100	100	100		N/A	N/A			622	254.982
				X - 12212	LC/MS neg	46358					0.64	1.04	1.63		0.128463	0.143117	0.38561	0.328529	0.720313	0.958885		1.644	1.0513	1.7141		100	75	75		N/A	N/A			3597.7	229.018
				X - 12411	LC/MS neg	46616					0.11	0.1	0.94		0.000227502	0.000887087	0.000131903	0.00056298	0.625776	0.958885		8.1678	0.8984	0.844		100	100	88		N/A	N/A			1037	195.033
				X - 12462	LC/MS pos early	46620					0.95	0.84	0.89		0.978062	0.542892	0.630671	0.455431	0.478777	0.958885		1.1023	1.0425	0.9261		100	100	100		N/A	N/A			1790	148.043
				X - 12524	LC/MS neg	46621					1.39	1.61	1.16		0.0638285	0.0850615	0.0697947	0.0924186	0.684285	0.958885		0.9514	1.3188	1.5322		100	100	100		N/A	N/A			5780	205.16
				X - 12680	LC/MS pos early	47437					0.88	1.36	1.54		0.970951	0.542892	0.127062	0.143966	0.0503551	0.958885		0.8815	0.7777	1.2006		38	50	100		N/A	N/A			2875	229.129
				X - 12707	LC/MS neg	47929					0.1	0.1	1.02		3.6138e-07	9.51162e-06	1.92559e-06	2.2879e-05	0.634017	0.958885		8.5002	0.8133	0.8322		100	100	100		N/A	N/A			1196	249.008
				X - 12726	LC/MS neg	47936					0.12	0.08	0.67		0.000144448	0.000602274	4.01862e-05	0.000220832	0.240023	0.958885		6.8871	0.8024	0.538		100	75	63		N/A	N/A			1942	233.013
				X - 12798	LC/MS pos early	46624					1.13	1.06	0.93		0.518689	0.38127	0.763402	0.502963	0.714033	0.958885		0.8829	0.999	0.9334		88	100	88		N/A	N/A			2011	240.102
				X - 13553	LC/MS neg	47959					0.07	0.08	1.15		1.28983e-06	2.36162e-05	2.17241e-06	2.38758e-05	0.535653	0.958885		8.4904	0.6167	0.7122		100	88	75		N/A	N/A			1407	263.023
				X - 13684	LC/MS pos early	47790					0.42	0.36	0.86		0.0381674	0.0567951	0.0174481	0.0319603	0.555695	0.958885		2.2746	0.9497	0.8158		100	100	100		N/A	N/A			1642	242.015
				X - 13835	LC/MS neg	46646					0.15	0.15	1.03		8.10583e-06	6.44061e-05	3.17802e-05	0.000179117	0.608123	0.958885		5.4577	0.8218	0.8452		100	100	100		N/A	N/A			1017	169.062
				X - 14056	LC/MS pos early	46632					0.59	0.79	1.34		0.0434637	0.0618018	0.329575	0.291523	0.331912	0.958885		1.5591	0.9141	1.2243		100	100	100		N/A	N/A			810	192.033
				X - 15461	LC/MS pos early	46283					0.89	0.93	1.05		0.171709	0.178543	0.410615	0.340265	0.499273	0.958885		1.074	0.9532	1.0011		100	100	100		N/A	N/A			1624	160.097
				X - 15666	LC/MS pos early	47800					1.07	1.03	0.96		0.551068	0.397372	0.696393	0.482811	0.766979	0.958885		0.9664	1.0359	0.999		100	100	100		N/A	N/A			2755	221.092
				X - 16397	LC/MS pos early	47802					0.23	0.23	1.01		2.56e-09	7.4674e-07	2.43e-09	1.07016e-06	0.934393	0.963167		3.638	0.8286	0.8365		100	100	100		N/A	N/A			2809	248.095
				X - 16570	LC/MS neg	47013					0.31	0.3	0.97		0.00011742	0.000514783	7.08947e-05	0.00034249	0.801589	0.958885		2.8873	0.8954	0.8723		100	100	100		N/A	N/A			3765	198.114
				X - 16580	LC/MS pos early	47804					0.2	0.23	1.13		1.80691e-06	2.89191e-05	9.065e-08	4.98114e-06	0.365877	0.958885		3.6153	0.7393	0.8323		100	100	100		N/A	N/A			2537	222.079
				X - 16964	LC/MS neg	46685					0.78	0.7	0.9		0.46384	0.353223	0.265553	0.250119	0.580329	0.958885		1.2478	0.9715	0.8703		100	100	100		N/A	N/A			3034	174.059
				X - 17010	LC/MS neg	47993					0.7	1.18	1.68		0.494982	0.36828	0.540905	0.41355	0.174322	0.958885		1.4104	0.991	1.6603		100	100	100		N/A	N/A			3178	189.114
				X - 17269	LC/MS neg	46704					1.03	1.15	1.11		0.682851	0.447915	0.200441	0.198153	0.264879	0.958885		0.892	0.9175	1.022		63	100	88		N/A	N/A			4538	155.108
				X - 17325	LC/MS neg	46672					0.71	0.52	0.73		0.0443677	0.0624887	0.00079971	0.00264336	0.836507	0.958885		1.5809	1.1196	0.8222		100	100	100		N/A	N/A			2868	184.098
				X - 17335	LC/MS pos late	47820					0.49	0.55	1.13		0.000384823	0.00131753	0.000590591	0.00204436	0.404618	0.958885		1.7805	0.8745	0.985		100	100	100		N/A	N/A			1052	248.168
				X - 17367	LC/MS neg	46994					0.28	0.16	0.59		0.00112255	0.00323787	1.61208e-05	0.000105776	0.928266	0.963167		4.9489	1.3784	0.8114		100	100	100		N/A	N/A			2710	182.083
				X - 17654	LC/MS neg	46709					1.23	1.39	1.13		0.974051	0.542892	0.400725	0.336837	0.475076	0.958885		0.6149	0.7545	0.8551		63	38	63		N/A	N/A			5200	365.269
				X - 18913	LC/MS neg	46695					1.04	1.36	1.32		0.76476	0.48291	0.0818121	0.104857	0.129924	0.958885		0.9102	0.9422	1.239		100	100	100		N/A	N/A			4538	185.118
				X - 18921	LC/MS neg	47671					0.92	1.06	1.16		0.244219	0.228623	0.318719	0.28306	0.0236139	0.958885		1.0136	0.9302	1.0784		100	100	100		N/A	N/A			4870	193.124
				X - 18922	LC/MS neg	46700					0.73	0.96	1.32		0.146535	0.15909	0.794866	0.512371	0.21164	0.958885		1.1725	0.8521	1.1235		100	88	100		N/A	N/A			4928	299.186
				X - 20512	LC/MS neg	54689					0.74	0.59	0.8		0.0828455	0.102934	0.00591113	0.013677	0.310366	0.958885		1.3642	1.0105	0.8046		100	100	100		N/A	N/A			2235	495.119
				X - 21286	LC/MS neg	46295					0.81	0.75	0.92		0.381264	0.313684	0.186123	0.188967	0.514205	0.958885		1.3694	1.1055	1.0223		100	100	100		N/A	N/A			1550	164.036
				X - 21310	LC/MS neg	46354					0.96	1.12	1.17		0.5251	0.38324	0.170967	0.17938	0.0669736	0.958885		0.9937	0.9517	1.1097		100	100	100		N/A	N/A			2235	233.985
				X - 21319	LC/MS neg	46363					0.93	1	1.08		0.423252	0.334408	0.913177	0.546189	0.294845	0.958885		1.0142	0.939	1.0173		100	100	100		N/A	N/A			4238.4	165.092
				X - 21353	LC/MS neg	46398					0.83	0.85	1.02		0.345197	0.292878	0.418541	0.344566	0.76016	0.958885		1.2018	0.9998	1.0201		100	100	100		N/A	N/A			5196	239.166
				X - 21411	LC/MS neg	46456					1	0.93	0.93		0.994406	0.546061	0.733407	0.499134	0.736614	0.958885		1.0022	1.0017	0.936		63	100	88		N/A	N/A			3956	157.087
				X - 21729	LC/MS neg	46898					0.76	0.97	1.28		0.0535153	0.0731699	0.814848	0.515956	0.10732	0.958885		1.2045	0.9152	1.1727		100	100	100		N/A	N/A			1024	87.0453
				X - 21785	LC/MS neg	46961					0.28	0.25	0.87		4.62047e-06	4.42221e-05	8.40065e-06	6.59477e-05	0.383448	0.958885		3.4645	0.9848	0.8604		100	100	100		N/A	N/A			765	189.041
				X - 21792	LC/MS neg	46968					0.65	0.84	1.29		0.125786	0.141256	0.660514	0.46986	0.108232	0.958885		1.3638	0.8915	1.1513		100	100	100		N/A	N/A			1290	197.083
				X - 21796	LC/MS neg	46972					0.87	0.81	0.93		0.316139	0.273372	0.108641	0.12908	0.824017	0.958885		1.1621	1.0139	0.9468		100	100	100		N/A	N/A			1625	138.057
				X - 22162	LC/MS pos early	47417					0.62	0.61	0.97		0.000295564	0.00109182	0.000470421	0.00169512	0.719895	0.958885		1.4384	0.8986	0.8728		100	100	100		N/A	N/A			960	150.058
				X - 22764	LC/MS neg	48067					1.07	1.2	1.13		0.481276	0.363977	0.118436	0.1363	0.180903	0.958885		0.9301	0.9909	1.1164		100	100	100		N/A	N/A			5263	197.155
				X - 22771	LC/MS neg	48076					0.81	0.72	0.89		0.43503	0.338007	0.217259	0.211776	0.514563	0.958885		1.2035	0.9759	0.8706		100	100	100		N/A	N/A			2180	160.044
				X - 22775	LC/MS neg	48080					1.01	0.89	0.88		0.884698	0.516616	0.209718	0.205335	0.151168	0.958885		1.0581	1.0697	0.9417		88	100	100		N/A	N/A			2980	154.991
				X - 22776	LC/MS neg	48081					1	0.85	0.85		0.878635	0.513903	0.117406	0.1363	0.0214066	0.958885		1.0912	1.0926	0.9269		100	100	100		N/A	N/A			3615	252.044
				X - 22918	LC/MS neg	52659					0.93	0.92	1		0.338151	0.288263	0.275101	0.255732	0.995842	0.974303		1.0514	0.9765	0.972		100	100	100		N/A	N/A			743	103.004
				X - 23369	LC/MS neg	49228					0.42	0.39	0.93		0.00413391	0.00983541	0.000851178	0.00275142	0.986579	0.973698		2.0401	0.8535	0.7912		100	100	100		N/A	N/A			2150	188.035
				X - 23585	LC/MS pos early	49461					0.85	1.06	1.24		0.238428	0.225127	0.908351	0.545342	0.391329	0.958885		0.9952	0.8448	1.0515		100	100	100		N/A	N/A			1378	118.086
				X - 23587	LC/MS pos early	49463					1.18	0.99	0.84		0.343951	0.292615	0.889767	0.54252	0.316434	0.958885		0.9358	1.1003	0.9272		100	100	100		N/A	N/A			1230	132.102
				X - 23590	LC/MS pos early	49466					0.27	0.32	1.21		5.10579e-05	0.000259054	0.000231145	0.000932253	0.16131	0.958885		2.8988	0.7734	0.9347		100	100	100		N/A	N/A	0		1466	204.086
				X - 23593	LC/MS pos early	49469					0.89	0.94	1.06		0.413479	0.330406	0.710749	0.487453	0.586576	0.958885		1.0386	0.9265	0.9798		100	100	100		N/A	N/A			1531	191.102
				X - 23636	LC/MS pos early	49512					1.13	0.99	0.88		0.365003	0.304376	0.902758	0.545149	0.312331	0.958885		0.9641	1.0869	0.9517		100	100	100		N/A	N/A			1129	249.108
				X - 23639	LC/MS pos early	49515					2.69	2.53	0.94		0.00314759	0.007985	0.00664149	0.0150501	0.720602	0.958885		0.5404	1.4518	1.368		100	100	100		N/A	N/A			1640	134.081
				X - 23665	LC/MS pos early	49542					0.85	1.16	1.36		0.651344	0.434169	0.607609	0.444452	0.325979	0.958885		1.098	0.9329	1.2688		100	100	100		N/A	N/A			2894	217.154
				X - 23739	LC/MS pos early	49637					1.2	1.23	1.02		0.0865709	0.106598	0.151793	0.164362	0.978368	0.971477		0.8796	1.0577	1.0778		100	100	100		N/A	N/A			1286	262.103
				X - 23782	LC/MS pos late	49681					1.24	1.35	1.09		0.0330013	0.0505364	0.0223508	0.0388372	0.50331	0.958885		0.8146	1.0125	1.0989		100	100	100		N/A	N/A			1627	349.273
				X - 23997	LC/MS pos early	52025					0.41	0.34	0.81		0.0315002	0.0492323	0.0127486	0.0252456	0.706417	0.958885		1.8807	0.7744	0.6309		100	100	88		N/A	N/A			1634	223.074
				X - 24243	LC/MS pos early	52286					0.68	0.57	0.83		0.107106	0.123914	0.0471973	0.0682525	0.466842	0.958885		1.1726	0.7985	0.6642		100	100	75		N/A	N/A			1003	132.065
				X - 24328	LC/MS neg	52524					0.45	0.49	1.09		0.000269486	0.0010043	0.00183293	0.00523238	0.86465	0.958885		1.7833	0.8013	0.8697		100	100	100		N/A	N/A			1361.7	161.082
				X - 24425	LC/MS pos early	52655					2.11	1.75	0.83		0.0686018	0.089719	0.0491156	0.0703325	0.83352	0.958885		0.4155	0.8764	0.7262		38	63	75		N/A	N/A			2378	130.097
				X - 24431	LC/MS pos early	52661					1.04	1.08	1.04		0.535121	0.387866	0.337592	0.296822	0.590743	0.958885		0.9839	1.0279	1.0654		100	100	100		N/A	N/A			566	210.061
				X - 24432	LC/MS pos early	52662					0.69	0.77	1.11		0.0519861	0.0717781	0.179773	0.184653	0.453199	0.958885		1.2615	0.8733	0.9715		100	100	100		N/A	N/A			618	210.061
				X - 24435	LC/MS neg	52665					0.83	1.2	1.44		0.604747	0.418876	0.471562	0.374877	0.193669	0.958885		1.1856	0.9817	1.4179		100	100	100		N/A	N/A			6625	465.304
				X - 24456	LC/MS pos early	52773					1.13	1.2	1.06		0.336368	0.287325	0.190877	0.19202	0.596972	0.958885		0.8728	0.9868	1.0491		100	100	100		N/A	N/A			2538	237.087
				X - 24468	LC/MS pos early	52785					0.21	0.19	0.9		3.87834e-06	4.29801e-05	1.5059e-07	5.92857e-06	0.844426	0.958885		4.0417	0.8555	0.7668		100	100	100		N/A	N/A			2530	288.144
				X - 24469	LC/MS pos early	52786					0.28	0.25	0.89		0.000245165	0.000938577	3.55115e-05	0.000197614	0.951447	0.967641		2.2845	0.6434	0.573		100	50	75		N/A	N/A			2604	288.144
				X - 24470	LC/MS pos early	52787					0.16	0.18	1.13		8.294e-08	4.36579e-06	2.4835e-07	6.82363e-06	0.560349	0.958885		5.232	0.8524	0.9613		100	100	100		N/A	N/A			2252	306.154
				X - 24518	LC/MS pos early	52839					0.16	0.14	0.87		1.79341e-05	0.000116191	1.77658e-05	0.000111818	0.832376	0.958885		5.403	0.8802	0.7639		100	100	100		N/A	N/A			2329	204.134
				X - 24587	LC/MS pos early	52908					0.03	0.05	2		0.000142505	0.000600117	0.000109683	0.000498204	0.27995	0.958885		2.8881	0.0749	0.15		100	0	38		N/A	N/A			1445	200.055
				X - 24608	LC/MS neg	53023					0.54	0.57	1.05		0.00109277	0.00317369	0.00146501	0.00435582	0.719202	0.958885		1.625	0.8838	0.9237		100	100	100		N/A	N/A			3408	174.056
				X - 24623	LC/MS neg	53050					0.2	0.25	1.27		6.14684e-06	5.15596e-05	1.94802e-05	0.000118942	0.189696	0.958885		3.9704	0.7858	0.9999		100	100	100		N/A	N/A	0		1233.1	235.082
				X - 24625	LC/MS neg	53052					0.19	0.19	1.01		2.05485e-05	0.000127256	1.80591e-05	0.000111818	0.986545	0.973698		4.4893	0.8671	0.8726		100	100	100		N/A	N/A	0		1287.1	263.077
				X - 24642	LC/MS neg	53070					0.57	0.51	0.9		0.0613448	0.0822722	0.0305557	0.0481463	0.450321	0.958885		1.8174	1.0323	0.9242		100	100	100		N/A	N/A			2436.6	319.139
				X - 24665	LC/MS neg	53093					0.63	0.84	1.33		0.274769	0.24884	0.647609	0.464694	0.526169	0.958885		1.2645	0.7932	1.0583		100	100	100		N/A	N/A			4398	361.202
				X - 24686	LC/MS pos early	53114					0.98	0.79	0.81		0.875254	0.512713	0.167082	0.177723	0.190051	0.958885		1.1201	1.0952	0.8889		100	100	100		N/A	N/A			1876	224.113
				X - 24699	LC/MS pos early	53127					0.52	0.48	0.91		0.000111474	0.000494146	6.25107e-05	0.000315872	0.536606	0.958885		1.8154	0.9506	0.8649		100	100	100		N/A	N/A			2402	241.154
				X - 24765	LC/MS pos early	54703					0.9	0.92	1.02		0.998838	0.546672	0.907326	0.545342	0.838736	0.958885		0.983	0.8801	0.8998		100	100	100		N/A	N/A			1800	83.022
				X - 24813	LC/MS neg	54841					1.27	0.95	0.75		0.422531	0.334408	0.696078	0.482811	0.288636	0.958885		0.9162	1.1624	0.868		100	100	100		N/A	N/A			1286	202.048
				X - 24952	LC/MS neg	57719					0.97	1.07	1.1		0.952096	0.541426	0.645046	0.464114	0.574836	0.958885		1.0194	0.9884	1.0888		100	100	100		N/A	N/A	0		5310	413.197
				X - 25265	LC/MS pos early	62494					0.72	0.45	0.63		0.75924	0.481522	0.0793003	0.102535	0.0582506	0.958885		1.6972	1.2262	0.7678		100	100	100		N/A	N/A	0		517.4	346.009
				X - 25387	LC/MS pos early	62680					0.33	0.32	0.97		0.00133823	0.00373214	0.00354983	0.00867925	0.72835	0.958885		2.5418	0.8328	0.8078		100	100	100		N/A	N/A			3458	241.107
				X - 25422	LC/MS pos early	62719					0.36	0.45	1.25		9.29427e-05	0.00042086	0.00230883	0.00618904	0.543929	0.958885		2.0316	0.7301	0.911		100	100	100		N/A	N/A	0		1730.3	175.083
