# Supplementary material for: Chronic glucose-dependent insulinotropic polypeptide receptor (GIPR) agonism desensitizes adipocyte GIPR activity mimicking functional GIPR antagonism
Source: Nat Commun. 2020 Oct 5;11:4981. doi: 10.1038/s41467-020-18751-8 (PMC7536395; doi:10.1038/s41467-020-18751-8)
Supplement: Supplementary file 6 — Source Data [file 41467_2020_18751_MOESM6_ESM.xlsx]

## Sheet: Sheet1
Figure 1a
Log [Agonist] (M)	LA-Agonist		mouse GIP
3e-07	0.117	0.099
6e-08	0.095	0.128
1.2e-08	0.167	0.166
2.4e-09	0.207	0.224
4.8e-10	0.201	0.225
9.6e-11	0.279	0.297
1.92e-11	0.278	0.287
3.84e-12	0.319	0.338
7.68e-13	0.328	0.32
1.536e-13	0.357	0.329
3.072e-14	0.279	0.334
0	0.291	0.346
5e-08			0.056	0.083
1e-08			0.078	0.061
2e-09			0.084	0.076
4e-10			0.095	0.104
8e-11			0.156	0.148
1.6e-11			0.2	0.206
3.2e-12			0.29	0.274
6.4e-13			0.298	0.359
1.28e-13			0.346	0.351
2.56e-14			0.292	0.352
5.12e-15			0.322	0.326
0			0.38	0.338
Figure 1b
Time (Min)	Vehicle								50 nmol/kg DA-GIP								150 nmol/kg LA-Agonist								50 nmol/kg LA-Agonist								16.7 nmol/kg LA-Agonist								5.6 nmol/kg LA-Agonist								1.9 nmol/kg LA-Agonist
0	204	207	182	216	220	197	211	202	189	203	218	220	200	213	222	180	176	139	126	123	114	130	132	130	131	127	128	134	120	131	143	142	132	130	156	131	150	144	139	149	151	143	163	133	132	155	146	168	146
60	593	736	725	688	751	510	650	751	533	376	247	219	228	276	303	479	495	211	141	234	179	168	269	189	191	148	170	237	185	282	195	201	446	287	324	490	249	294	333	323	639	514	374	238	238	292	557	493	297
Figure 1c
Time (Min)	Vehicle								50 nmol/kg DA-GIP								150 nmol/kg LA-Agonist								50 nmol/kg LA-Agonist								16.7 nmol/kg LA-Agonist								5.6 nmol/kg LA-Agonist								1.9 nmol/kg LA-Agonist
0	7.17491	6.80417	14.8966	5.96944	7.90746	5.53736	6.79359	7.01595	7.15371	7.30215	6.65603	7.58869	5.33739	5.22169	5.61107	6.64546	5.32687	6.81476	18.0457	14.9841	7.06893	19.758	8.01381	8.57824	7.83304	6.63488	6.0855	21.8533	6.25441	6.92063	15.4552	8.3651	6.47628	6.65603	12.2522	8.14149	8.33314	14.5467	7.6949	6.45514	6.94181	6.93122	7.35519	8.70622	5.96944	10.4405	6.01164	6.14882	7.62055
15	8.78091	7.59931	8.43968	6.3706	5.25324	5.60054	5.87453	7.62055	9.09056	10.6663	13.6307	14.3392	12.3713	8.78091	13.25	12.9676	22.5181	25.9943	52.7119	25.96	11.8845	27.5434	25.3546	48.8086	24.9783	40.3236	11.0968	55.4532	17.0393	12.144	34.7697	30.2278	9.49691	15.0388	20.8875	25.1037	15.2031	16.334	28.8936	12.9134	11.2046	7.40824	12.9459	12.6422	7.25973	21.4598	15.1045	9.18674	8.82359
Figure 1d
	Serum (nM)	AUC
Veh only	0.1	37403	40643	40208	39630	41078	35303	38738	40943
23 mpk	1745		26220	14348	18188	17303	14505	21143	16088
8 mpk	550	16680	11213	17805	20618	15413	23258	20190	15308
3 mpk	196	30525	24173	27600	30158	27788	28365	23385	23115
0.9 mpk	71.3	38040	35138	32168	27563	23595	28943	30998	30053
0.3 mpk	20.4	29738	31440	30750	28943	32693	29040	24833	34913
Figure 1e
	Serum (nM)	AUC
Veh only	0.1	488.5	446.7	587	385.9	349.6	344.6	377.7	422.2
23 mpk	1745		1132	2050	1138	732.2	1226	1036	1756
8 mpk	550	1028	1627	557.2	2115	791.1	629.7	1569	1245
3 mpk	196	484.2	735	982.3	1062	741.7	798.1	1163	676
0.9 mpk	71.3	617.8	462.2	622.2	693.8	415.7	1120	684.8	526.5
0.3 mpk	20.4	497.9	470.2	375.9	554.6	413.4	432.1	400.9	477.9
Figure 1f
Time (hr)	5 mg/kg IV			5 mg/kg IP
0.083	76.8	75.9	58.4
3	42.9	40.5	43.6	28.9	38.7	30.3
6	28.8	27.2	28.9	28.9	31.2	30.2
24	10.3	12.4	12.1	10.4	13.9	12.7
48	6.08	7.65	6.94	7.06	8.82	8.55
96	4.33	3.97	3.25	3.42	4.41	4.85
168	2.17	2.25	1.34	2.71	3.17	2.59
Figure 2a
Treatment Length (Day)	Vehicle								Liraglutide (0.3 mg/kg/day)								LA-Agonist (37.5 mg/kg/day)								muGIPR-Ab (25 mg/kg, 1x per every 6 days)								LA-Agonist (37.5 mg/kg/day) + Liraglutide (0.3 mg/kg/day)								muGIPR-Ab (25 mg/kg, 1x per every 6 days) + Liraglutide (0.3 mg/kg/day)
1	0	0	0	0	0	0	0	0	0	0	0	0	0	0	0	0	0	0	0	0	0	0	0	0	0	0	0	0	0	0	0	0	0	0	0	0	0	0	0	0	0	0	0	0	0	0	0	0
2	0	-0.497512	-1.62791	1.34831	0.87146	0	-2.89256	-0.407332	-6.08466	-2.82051	-4.72813	-5.33643	-4.16667	-6.13108	-4.8218	-4.14079	1.5873	-0.987654	1.41176	0	-1.09409	-0.218341	-0.817996	-2.72537	-1.57895	-1.52672	-1.42518	-0.22779	-1.77384	-0.215983	-1.89474	-1.6129	-5.09383	-4.65116	-4.08654	-3.386	-3.7694	-4.3956	-5.05263	-3.94191	-4.46927	-4.58015	-5.91133	-6.78337	-6.10022	-5.85683	-5.56745	-5.21042
3	-0.569801	-0.497512	-2.55814	0.449438	0.87146	-0.845666	-2.68595	-1.42566	-6.61376	-5.38462	-7.0922	-6.96056	-3.72807	-7.61099	-5.03145	-5.7971	-1.32275	-3.45679	-0.470588	-1.3986	-3.50109	-2.18341	-1.22699	-3.98323	-2.63158	-2.29008	-4.27553	-0.455581	-2.66075	-1.2959	-4	-2.62097	-9.91957	-6.20155	-10.3365	-7.44921	-7.76053	-8.13187	-7.15789	-6.639	-5.86592	-7.63359	-8.12808	-8.75273	-9.58606	-8.02603	-8.13705	-7.01403
4	0	-1.99005	-2.32558	-0.674157	0.217865	-0.845666	-3.71901	-2.24033	-7.67196	-6.66667	-8.27423	-7.88863	-7.67544	-6.97674	-6.49895	-6.62526	-1.85185	-4.44444	-1.17647	-3.2634	-3.93873	-3.49345	-2.04499	-4.61216	-3.94737	-2.79898	-4.98812	-2.05011	-2.66075	-2.37581	-4.63158	-3.62903	-8.84718	-7.49354	-6.25	-8.35214	-10.1996	-10.5495	-9.47368	-8.29875	-8.65922	-10.687	-10.3448	-10.9409	-10.0218	-9.11063	-10.4925	-10.6212
5	0	-3.23383	-0.697674	0.674157	2.61438	-1.05708	-4.13223	-0.814664	-6.08466	-8.20513	-8.27423	-9.28074	-7.23684	-9.51374	-4.61216	-6.8323	-2.38095	-3.95062	-0.470588	-2.5641	-3.50109	-4.58515	-2.04499	-4.8218	-2.63158	-2.79898	-4.98812	-0.455581	-3.10421	-2.15983	-4.21053	-2.21774	-12.6005	-10.8527	-9.61538	-7.44921	-12.4169	-11.4286	-10.9474	-9.95851	-9.21788	-12.9771	-11.0837	-12.035	-11.5468	-11.4968	-10.7066	-11.8237
6	-2.5641	-4.22886	0.232558	0	3.26797	-1.2685	-4.13223	0	-8.73016	-9.48718	-8.98345	-9.74478	-8.55263	-10.9937	-3.56394	-4.55487	-2.1164	-3.7037	-2.11765	-3.0303	-4.15755	-5.02183	-1.63599	-5.66038	-2.10526	-2.54453	-4.51306	-0.911162	-3.54767	-2.15983	-4.63158	-2.82258	-14.4772	-12.1447	-11.0577	-8.57788	-14.1907	-10.989	-11.7895	-11.8257	-10.6145	-16.0305	-11.8227	-12.2538	-13.2898	-12.7983	-12.4197	-14.2285
7	-2.2792	-4.22886	1.39535	0.898876	3.26797	-0.845666	-2.89256	-0.203666	-9.52381	-12.3077	-9.92908	-11.1369	-8.33333	-11.2051	-5.03145	-8.28157	-0.793651	-3.95062	-1.88235	-2.7972	-3.93873	-6.11354	-0.817996	-5.66038	-1.84211	-2.03562	-5.22565	-1.82232	-2.43902	-1.72786	-4.42105	-2.01613	-15.0134	-14.7287	-12.2596	-8.35214	-15.2993	-11.4286	-13.2632	-13.0705	-12.8492	-19.5929	-13.7931	-13.3479	-15.0327	-14.0998	-14.561	-14.0281
8	-1.1396	-3.73134	1.16279	1.57303	5.01089	0	-2.47934	-1.42566	-7.93651	-11.5385	-9.92908	-12.761	-9.42982	-12.2622	-6.70859	-9.10973	-0.529101	-3.20988	0	-3.0303	-3.50109	-5.67686	-1.02249	-5.45073	-2.63158	-2.54453	-5.46318	-2.05011	-3.7694	-0.647948	-4.63158	-1.6129	-16.3539	-15.7623	-12.9808	-9.93228	-15.7428	-14.7253	-14.7368	-14.5228	-13.6872	-21.883	-15.5172	-15.0985	-15.6863	-14.3167	-14.9893	-14.2285
9	-1.9943	-4.72637	-0.697674	0.224719	4.3573	-0.211416	-2.89256	-2.44399	-10.3175	-13.8461	-11.1111	-12.993	-9.86842	-13.9535	-6.28931	-10.1449	-1.85185	-3.95062	-0.470588	-2.331	-4.37637	-6.11354	-2.04499	-6.70859	-3.42105	-1.52672	-4.98812	-2.50569	-3.99113	-0.215983	-5.05263	-2.41935	-17.9625	-18.3463	-15.625	-10.8352	-17.7384	-17.3626	-17.0526	-15.3527	-15.3631	-24.9364	-17.2414	-16.4114	-18.9542	-16.0521	-16.9165	-15.2305
10	-0.854701	-4.22886	-1.39535	0.224719	5.22876	0	-2.89256	-1.83299	-11.9048	-14.8718	-13.4752	-14.6172	-10.9649	-15.222	-5.45073	-11.5942	-1.0582	-5.4321	-0.470588	-2.0979	-5.03282	-6.11354	-1.43149	-7.96646	-3.15789	-2.03562	-5.22565	-4.10023	-5.32151	-2.15983	-5.05263	-1.41129	-19.571	-19.3798	-17.0673	-11.7381	-18.6253	-20	-17.4737	-17.2199	-17.0391	-26.4631	-18.7192	-19.0372	-20.2614	-16.4859	-18.2013	-16.0321
11	-0.854701	-3.9801	-2.55814	0.674157	6.75381	0.211417	-0.826446	-2.03666	-11.6402	-13.8461	-11.5839	-15.0812	-10.7456	-15.8562	-6.70859	-11.1801	-1.32275	-4.93827	0	-1.1655	-3.06346	-4.58515	0.204499	-6.70859	-3.42105	-1.01781	-6.4133	-4.10023	-4.65632	-2.59179	-5.68421	-0.201613	-20.1072	-20.9302	-17.5481	-13.7698	-19.2905	-16.7033	-19.7895	-17.8423	-17.5978	-28.2443	-19.4581	-18.8184	-23.0937	-18.4382	-20.1285	-16.0321
12	1.1396	-2.98508	-2.7907	1.79775	7.18954	1.69133	-0.413223	0.203666	-11.1111	-15.8974	-12.766	-15.0812	-11.4035	-15.8562	-4.8218	-10.352	-0.529101	-3.45679	0.705882	-1.3986	-3.06346	-3.49345	1.22699	-7.12788	-2.89474	-2.29008	-5.46318	-4.10023	-4.21286	-1.72786	-5.68421	-0.201613	-19.8391	-21.9638	-18.2692	-13.3183	-19.9556	-20.6593	-18.3158	-18.4647	-18.4357	-26.972	-18.7192	-20.3501	-22.2222	-19.5228	-21.1991	-15.4309
13	0.2849	-1.99005	-2.09302	2.47191	6.97168	1.90275	-2.06612	1.01833	-12.6984	-16.9231	-13.4752	-14.8492	-11.1842	-15.8562	-5.87002	-11.1801	-0.793651	-3.7037	-0.235294	-1.3986	-3.50109	-3.05677	1.63599	-7.54717	-1.57895	-2.29008	-6.65083	-3.18907	-4.21286	-2.37581	-4	0.201613	-22.252	-22.739	-19.4712	-13.544	-18.6253	-21.5385	-20.2105	-19.917	-18.1564	-28.2443	-20.6897	-19.6937	-22.8758	-20.6074	-21.8415	-16.4329
14	3.1339	-3.23383	-0.465116	3.59551	8.061	2.32558	-0.619835	1.01833	-12.4339	-18.4615	-13.2388	-15.5452	-10.5263	-15.6448	-4.40252	-10.9731	-0.529101	-2.96296	0.470588	0.932401	-2.407	-4.58515	1.43149	-7.54717	-1.05263	-0.763359	-5.70071	-2.50569	-3.7694	-1.72786	-5.26316	0.806452	-21.4477	-23.2558	-21.1538	-13.9955	-18.4035	-22.6374	-20.8421	-17.6349	-18.9944	-28.4987	-21.1823	-20.3501	-22.8758	-21.0412	-22.4839	-15.8317
15	1.9943	-3.23383	-1.62791	3.59551	9.58606	2.74841	0.206612	1.01833	-12.6984	-18.9744	-13.948	-16.4733	-11.8421	-16.2791	-5.45073	-12.0083	-0.26455	-1.48148	1.41176	0.699301	-2.84464	-4.14847	1.22699	-8.1761	-1.84211	-1.01781	-4.75059	-2.05011	-3.54767	-0.863931	-5.26316	0.604839	-22.5201	-24.031	-20.9135	-14.4469	-18.6253	-23.0769	-21.2632	-14.9378	-18.4357	-28.4987	-21.6749	-21.0066	-24.4009	-21.9089	-23.1263	-16.0321
16	1.7094	-2.23881	-0.465116	4.26966	7.84314	2.95983	1.65289	0	-14.2857	-18.9744	-15.8392	-18.7935	-12.7193	-13.7421	-5.87002	-12.0083	-0.793651	-2.71605	-0.235294	-0.2331	-3.50109	-4.14847	1.63599	-8.38574	-0.526316	-1.01781	-6.65083	-2.2779	-4.43459	-0.863931	-5.47368	0.806452	-22.7882	-25.323	-22.5962	-14.4469	-18.847	-24.6154	-22.5263	-19.5021	-18.9944	-30.0254	-21.4286	-22.5383	-23.7473	-20.1735	-23.5546	-16.4329
17	4.5584	-1.24378	-2.32558	5.61798	7.84314	4.65116	1.65289	1.83299	-14.5503	-20	-14.8936	-18.0974	-11.6228	-15.222	-3.98323	-12.4224	-1.32275	-2.46914	1.88235	1.6317	-1.96937	-4.36681	2.65849	-7.54717	-1.05263	-0.763359	-5.46318	-1.82232	-3.10421	0.215983	-3.78947	1.41129	-23.3244	-26.0982	-19.4712	-13.544	-17.9601	-24.3956	-21.6842	-19.7095	-18.9944	-29.5165	-21.6749	-22.1007	-23.7473	-20.8243	-23.7687	-16.6333
18	3.9886	-1.24378	-3.25581	6.51685	8.061	4.01691	4.13223	1.62933	-13.2275	-16.9231	-14.6572	-18.3295	-12.0614	-15.6448	-4.61216	-11.1801	-1.0582	-0.740741	2.35294	2.5641	-2.18818	-4.58515	3.27198	-6.07967	-0.789474	-1.01781	-4.98812	-2.2779	-3.32594	-0.215983	-3.36842	2.01613	-24.3968	-26.3566	-21.875	-15.1242	-19.5122	-25.7143	-22.7368	-20.9544	-16.4805	-30.0254	-19.7044	-22.7571	-20.0436	-20.8243	-24.6253	-14.8297
19	3.1339	-0.497512	-3.48837	6.29213	7.84314	4.22833	2.47934	2.64766	-14.0212	-19.4872	-16.7849	-18.5615	-11.6228	-15.4334	-5.45073	-12.0083	-0.793651	-1.23457	3.76471	2.0979	-2.62582	-5.02183	0.613497	-6.70859	-2.10526	-0.763359	-5.70071	-2.2779	-3.7694	0.215983	-3.57895	1.20968	-24.933	-24.8062	-22.1154	-15.1242	-19.0687	-25.7143	-21.4737	-20.5394	-19.2737	-30.7888	-21.4286	-19.4748	-22.2222	-21.475	-22.6981	-17.0341
20	1.7094	1.99005	-3.48837	7.41573	5.88235	6.13108	3.71901	2.24033	-15.0794	-20	-16.3121	-18.3295	-9.42982	-15.6448	-5.66038	-11.5942	0	0	1.64706	2.7972	-1.53173	-3.49345	0.408998	-6.07967	-1.05263	-0.254453	-5.46318	-1.13895	-3.32594	0.647948	-4.21053	0.604839	-24.933	-25.8398	-22.1154	-14.8984	-19.5122	-25.2747	-22.9474	-20.1245	-15.6425	-28.4987	-21.6749	-22.5383	-19.39	-21.9089	-20.5568	-16.0321
21	0.85	2.49	-3.49	6.74	6.32	4.23	2.89	0.41	-14.81	-20.51	-16.78	-20.65	-11.18	-17.76	-5.45	-13.46	1.06	-0.74	0.47	2.1	-2.63	-3.71	0.82	-7.13	-0.79	1.02	-7.36	-1.59	-3.55	1.08	-5.05	-1.81	-23.86	-25.58	-23.56	-14.9	-19.73	-26.15	-23.58	-20.75	-17.32	-29.77	-18.97	-24.51	-22	-21.48	-23.55	-15.83
Figure 2b
Treatment Length (Days)	Vehicle								Liraglutide (0.3 mg/kg/day)								LA-Agonist (37.5 mg/kg/day)								muGIPR-Ab (25 mg/kg, 1x per every 6 days)								LA-Agonist (37.5 mg/kg/day) + Liraglutide (0.3 mg/kg/day)								muGIPR-Ab (25 mg/kg, 1x per every 6 days) + Liraglutide (0.3 mg/kg/day)
1-3	2.2		2.83	2.83	3.6	3.13	2.23	2.67	1.37	1.63	1.07	0.97	1.57	1.33	1.67	1.37	2.23	1.87	2.63		1.87	2.03	2.47	1.53	3.03	2.77	1.73	2.33	2.27	2.5	2.27		0.9	0.73	0.93	1.1	1.07	0.97	1.13	1.17	1.2	0.83	0.73	0.8		0.93	0.7	0.8
7-9	2.7		2.73	2.77	3.73	2.83	2.97	2.5	1.87	2.33	2.07	1.7	2.47	1.67	2.67	2.3	2.73	2.43	3.13	3.13	2.77	2.7	2.83	2.3	2.5	3.13	2.4	2.2	2.33	2.77	2.77		1.53	1.2	1.43	1.97	2.2	1.57	1.8	1.8	1.5		1.23	1.2	1.57	1.73	1.6	2.37
13-15	2.77	2.83	3.07	3.07	3.17	3.03	3.23	2.83	1.97	2.5	1.93		2.73	2.73	2.8	2.73	2.37	2.53	2.77	2.97	2.5	2.47	2.63	2.2	2.73	3.07	2.63	2.57	2.47	2.83	2.73	3.3	3.27	1.67	1.33	2.2	2.67		1.93	2.8	1.9		2.2	1.6		2.03	1.83	2.53
19-21	1.65	3.2	2.45	2.85	2.2	2.7	2.95		1.85	2.45	2.15		2.95	2.35	2.65	2.4	2.9	2.3	2	2.65	2.55	2.8	2.65	2.15	2.45	2.95	1.9	2.25	2.4	2.8	2	2.45	2.15	1.7	1.65	2.1	2.65	2.3	1.75	2.45	2.45		2.75	1.05	2.85	1.9	2.4	2.85
Figure 2c
	Vehicle								Liraglutide (0.3 mg/kg/day)								LA-Agonist (37.5 mg/kg/day)								muGIPR-Ab (25 mg/kg, 1x per every 6 days)								LA-Agonist (37.5 mg/kg/day) + Liraglutide (0.3 mg/kg/day)								muGIPR-Ab (25 mg/kg, 1x per every 6 days) + Liraglutide (0.3 mg/kg/day)
	11.74	14.07	14.79	19.47	19.87	20.34	18.97	22.2	6.58	6.7	9.08	8.79	9.72	13.71	17.05	15.02	10.95	16.19	14.09	14.46	16.62	15.88	21.06	15.85	13.49	10.05	11.79	17.08	17.48	18.61	17.53	19.7	4.02	5.67	6.52	11.15	5.68	5.95	9.63	10.67	4.72	4.12	5.51	10.87	8.19	10.61	9.39	14.19
Figure 2d
	Vehicle								Liraglutide (0.3 mg/kg/day)								LA-Agonist (37.5 mg/kg/day)								muGIPR-Ab (25 mg/kg, 1x per every 6 days)								LA-Agonist (37.5 mg/kg/day) + Liraglutide (0.3 mg/kg/day)								muGIPR-Ab (25 mg/kg, 1x per every 6 days) + Liraglutide (0.3 mg/kg/day)
	1.1253	1.6919	1.4849	2.1738	1.8387	2.3042	1.7419	2.5555	0.5234	0.5677	0.8989	1.0058	0.9601	1.6243	2.0912	2.0684	0.9084	1.8757	1.172	1.2738	2.157	1.7275	2.4787	2.0699	1.4154	0.8855	0.9315	2.1396	2.2535	2.2405	2.1821	2.5579	0.463	0.7936	0.8766	1.411	0.607	0.6066	0.8643	1.4834	0.4826	0.4707	0.5865	1.6094	0.9294	1.18	1.3613	1.4347
Figure 2e
	Vehicle								Liraglutide (0.3 mg/kg/day)								LA-Agonist (37.5 mg/kg/day)								muGIPR-Ab (25 mg/kg, 1x per every 6 days)								LA-Agonist (37.5 mg/kg/day) + Liraglutide (0.3 mg/kg/day)								muGIPR-Ab (25 mg/kg, 1x per every 6 days) + Liraglutide (0.3 mg/kg/day)
	1.9151	2.3693	2.0244	1.9702	2.9162	1.6426	2.0773	1.7959	1.542	0.9659	1.5984	1.0414	1.0758	1.4633	1.4473	1.1393	2.0919	2.6238	1.6952	1.8546	1.6321	2.1984	1.7345	1.5939	2.3842	1.1324	1.7028	1.752	1.8613	1.6817	1.41	1.1226	0.5769	0.7909	0.8806	0.93	0.7194	0.8055	0.9935	0.9059	0.7801	0.7079	0.9432	1.1867	0.8675	1.4844	0.9907	1.01
Figure 2f
	Vehicle								Liraglutide (0.3 mg/kg/day)								LA-Agonist (37.5 mg/kg/day)								muGIPR-Ab (25 mg/kg, 1x per every 6 days)								LA-Agonist (37.5 mg/kg/day) + Liraglutide (0.3 mg/kg/day)								muGIPR-Ab (25 mg/kg, 1x per every 6 days) + Liraglutide (0.3 mg/kg/day)
	1.1275	1.1295	0.8325	1.7051	1.7001	1.8794	1.843	1.846	0.8733	0.4854	0.8899	0.993	1.38	1.0697	1.3954	1.169	1.032	0.8793	0.9838	1.2909	1.3295	1.3079	1.794	1.253	1.1415	1.4266	0.8958	1.3725	1.6056	1.6476	1.7092	1.9403	0.8777	0.9462	1.1092	1.3079	1.0904	0.7442	1.242	1.031	0.9385	0.8144	1.0277	0.991	0.6948	0.9573	1.0581	1.3489
Figure 2g
	Vehicle								Liraglutide (0.3 mg/kg/day)								LA-Agonist (37.5 mg/kg/day)								muGIPR-Ab (25 mg/kg, 1x per every 6 days)								LA-Agonist (37.5 mg/kg/day) + Liraglutide (0.3 mg/kg/day)								muGIPR-Ab (25 mg/kg, 1x per every 6 days) + Liraglutide (0.3 mg/kg/day)
	20622.4	15985.7	15458.6	22347.3	12592.8	28236.3	17428.1	19533.3	2598.38	15565.6	14957.1	11554	11649.5	11796.3	12380.4	4951.34	13728	10201	15930	10058.4	12315	14822.4	16381.8		12486	14206.1	8913.7	14411.9	16381.8	10078.6	12947.1		3550.84	4373.62	1738.57	5658.59	2937.85	2572.01	5309.8	2757.1	6294.25	7190.05	913.82	6788.3	2409.56	1287.19	5058.53	8681.28
Figure 2h
	Vehicle								Liraglutide (0.3 mg/kg/day)								LA-Agonist (37.5 mg/kg/day)								muGIPR-Ab (25 mg/kg, 1x per every 6 days)								LA-Agonist (37.5 mg/kg/day) + Liraglutide (0.3 mg/kg/day)								muGIPR-Ab (25 mg/kg, 1x per every 6 days) + Liraglutide (0.3 mg/kg/day)
	2814.61	3316.41	1092.49	1501.42	3780.24	5361.45	2372.6	2603.44	426.24	1432.88	1035.39	1902.74	1002.56	1887.51	1306.45	564.18	1517.2	907.95	1126.97	1255.38	799.8	929.03	1136.3		1022.42	1503.67	740.57	1389.15	1411.99	1601.9	1060.4		186.79	573.51	593.59	438.72	564.45	406.26	425.18	569.89	716.18	429.53	315.41	723.61	499.62	383.2	916.82	571.23
Figure 2i
	Vehicle								Liraglutide (0.3 mg/kg/day)								LA-Agonist (37.5 mg/kg/day)								muGIPR-Ab (25 mg/kg, 1x per every 6 days)								LA-Agonist (37.5 mg/kg/day) + Liraglutide (0.3 mg/kg/day)								muGIPR-Ab (25 mg/kg, 1x per every 6 days) + Liraglutide (0.3 mg/kg/day)
	4607.77	4221.2	2337.8	4531.02	4284.61	7595.56	5112.45	6493.24	5294.7	6013.38	4364.33	6353.39	7989.28	9247.91	6175.01	3184.81	5594.18	4021.54	6379.41	4730.93	4099.86	3029.04	5715.14		5763.16	5855.51	2880.33	3947.87	7583.25	5620.06	5650.78		4745.39	6058.53	6926.58	6848.05	2723.59	6786.72	7540.3	6881.71	9460.13	5174.17	9095.79	8609.38	7979.73	7461.42	4027.03	7537.24
Figure 2j
Time (mins)	Vehicle								Liraglutide (0.3 mg/kg/day)								LA-Agonist (37.5 mg/kg/day)								muGIPR-Ab (25 mg/kg, 1x per every 6 days)								LA-Agonist (37.5 mg/kg/day) + Liraglutide (0.3 mg/kg/day)								muGIPR-Ab (25 mg/kg, 1x per every 6 days) + Liraglutide (0.3 mg/kg/day)
0	4.2571	6.12823	5.26881	6.93173	7.63604	7.15886	7.33167	7.50111	3.79917	6.51788	4.20092	4.45656	4.42266	3.79915	5.27639	6.27319	3.4699	4.56959	4.98872	Unable to bleed mouse	5.60656	6.65951	6.878	4.88286	4.53189	Unable to bleed mouse	6.04425	5.84234	4.98867	6.12053	5.05675	5.63318	3.40629	4.05427	3.54085	4.15561	3.51467	4.12559	8.577465984*	3.79545	3.47363	3.37641	3.8966	3.58573	3.63438	3.7392	Unable to bleed mouse	Unable to bleed mouse
15	5.70536	8.01478	11.6879	21.2934	13.749	8.63548	4.93195	20.1281	7.08151	8.23944	5.79666	7.64376	11.8791	6.31519	7.49719	8.96252	10.4207	11.132	14.8201	Unable to bleed mouse	8.96252	13.9593	14.5353	14.5759	6.15484	Unable to bleed mouse	6.52931	6.55992	8.89237	7.30458	10.145	8.69771	6.95859	6.26172	9.04831	6.28463	5.00757	4.66762	34.495476*	9.28256	10.5863	4.47914	5.69776	4.6299	10.5232	6.11669	Unable to bleed mouse	Unable to bleed mouse
Figure 2k
Time (mins)	Vehicle								Liraglutide (0.3 mg/kg/day)								LA-Agonist (37.5 mg/kg/day)								muGIPR-Ab (25 mg/kg, 1x per every 6 days)								LA-Agonist (37.5 mg/kg/day) + Liraglutide (0.3 mg/kg/day)								muGIPR-Ab (25 mg/kg, 1x per every 6 days) + Liraglutide (0.3 mg/kg/day)
0	237	208	165	226	204	247	226	185	169	149	135	167	147	135	152	131	134	152	145	182	121	124	133	129	206	121	179	200	213	193	242	185	141	150	143	165	111	158	154*	151	129	123	120	142	82	131	119	161
80	395	751	486	430	608	751	751	751	709	216	751	751	367	751	670	557	472	468	282	260	499	306	291	367	337	271	396	623	607	751	562	318	258	360	326	520	301	199	647*	296	301	189	621	198	247	749	232	303
Figure 3a
	Increased	Decreased
Energy	0	6
Peptide	7	3
Cofactors & Vitamins	1	10
Carbohydrate	3	16
Xenobiotics	0	22
Nucleotide	0	21
Lipid	20	34
Amino Acid	25	84
Figure 3b
	Increased	Decreased
Energy	0	6
Peptide	9	2
Cofactors & Vitamins	0	9
Carbohydrate	1	16
Xenobiotics	1	24
Nucleotide	1	19
Lipid	47	22
Amino Acid	29	69
Figure 3c
	Increased	Decreased
Energy	0	0
Peptide	0	0
Cofactors & Vitamins	0	0
Carbohydrate	0	0
Xenobiotics	0	0
Nucleotide	0	0
Lipid	0	0
Amino Acid	0	0
Figure 3e
	Vehicle vs. muGIPR-Ab	Vehicle vs. LA-Agonist
Long Chain Fatty Acid	0.37	2.1
Polyunsaturated Fatty Acid (n3 and n6)	0.41	2.13
Urea cycle; Arginine and Proline Metabolism	2	1.98
Purine Metabolism, Adenine containing	2.01	1.64
Polyamine Metabolism	2.23	1.75
Pentose Metabolism	2.29	2.27
TCA Cycle	2.29	2.27
Histidine Metabolism	2.44	1.62
Glycerolipid Metabolism	2.66	1.75
Fructose, Mannose and Galactose Metabolism	2.67	1.97
Fatty Acid Metabolism (Acyl Choline)	2.67	2.64
Aminosugar Metabolism	2.67	2.64
Figure 3f
Vehicle								LA-Agonist								muGIPR-Ab
1.61247	1.49733	0.611327	1.31986	1.35162	1.71451	1.43031	1.45852	1.0073	0.778167	0.709921	1.06572	1.19675	0.787066	0.88177	0.715136	0.912027	0.754948	0.992697	0.749217	1.10807	0.758577	1.10159	0.881873
Figure 3g
Vehicle								LA-Agonist								muGIPR-Ab
1.0195	1.32308	1.02812	1.00916	0.954513	1.32869	1.16387	1.4312	0.909849	0.997066	0.778848	0.807721	1.26499	0.713206	1.53652	0.911946	1.27197	0.852047	1.00293	1.11799	0.933728	0.789929	0.590038	0.625544
Figure 3h
Vehicle								LA-Agonist								muGIPR-Ab
1.47556	1.66468	1.10852	1.52886	1.43169	1.73377	1.59905	1.60825	0.547372	0.997782	0.389735	1.00222	1.35164	0.523773	1.03583	0.47026	0.673088	0.376607	1.37425	0.681916	0.974774	0.329216	0.529911	0.420405
Figure 3i
Saline								16.7 nmol/kg DA-GIP								50 nmol/kg DA-GIP								150 nmol/kg DA-GIP
79.398	126.584	146.732	135.548	87.7307	150.366	191.168	212.254	209.058	174.772	75.1769	231.066	287.792	213.238	188.428	177.32	239.452	222.875	165.555	191.727	234.965	305.857	238.097	241.648	155.297	233.56	209.727	209.326	260.313	362.596	159.169	364.656
Figure 3j
Saline								16.7 nmol/kg DA-GIP								50 nmol/kg DA-GIP								150 nmol/kg DA-GIP
0.244571	0.290797	0.303075	0.270985	0.283434	0.317131	0.239555	0.30641	0.362151	0.272509	0.312208	0.315451	0.3486	0.34221	0.35835	0.283434	0.249388	0.357544	0.355246	0.309864	0.330524	0.264257	0.312767	0.43508	0.422691	0.33857	0.30463	0.338797	0.340275	0.32477	0.323644	0.278399
Figure 3k
Time (min)	Vehicle / 80 nmol/kg DA-GIP										muGIPR-Ab / 80 nmol/kg DA-GIP
0	44.17	40.72	12.17	129.81	95.22	116.97	128.9	114.17	166.5	107.82	65	54.68	193.36	206.14	177.81	242.37	17.91	38.27	122.55	151.97
30	254.17	252.48	233.62	276.96	235.51	202.92	312.09	231.57	280.19	347.2	186.26	126.84	247.14	248.57	178.64	195.44	166.95	181.04	262.84	232.27
Figure 3l
Time (min)	Vehicle / 80 nmol/kg DA-GIP										muGIPR-Ab / 80 nmol/kg DA-GIP
0	0.3476	0.3278	0.3517	0.2747	0.3292	0.1551	0.4233	0.3254	0.3596	0.2576	0.224	0.2853	0.2103	0.2947	0.3089	0.3735	0.2578	0.3285	0.0977	0.3238
30	0.3913	0.3488	0.3244	0.4165	0.4026	0.4478	0.5422	0.4174	0.3395	0.3578	0.2418	0.3825	0.338	0.5151	0.2574	0.3638	0.258	0.1101	0.1909	0.3611
Figure 3m
Log [GIP] (nM)	cAMP Ratio
3	0.1205	0.0663333	0.0762333
2	0.10675	0.0784333	0.0843333
1.30103	0.1295	0.104767	0.0887667
0.60206	0.19625	0.1351	0.107533
-0.09691	0.2405	0.190767	0.169
-0.79588	0.24415	0.197333	0.202767
Basal	0.23035	0.2092	0.187433
Figure 3n
Log [muGIPR-Ab] (nM)	cAMP Ratio
3	0.25515	0.1698	0.208333
2	0.2387	0.135667	0.189967
1	0.149	0.1491	0.175233
0	0.15885	0.135133	0.16
-1	0.196	0.134433	0.156333
-2	0.18135	0.1381	0.118233
10 nM GIP	0.18775	0.1069	0.12
Figure 3o
Log [GIP] (nM)	Glycerol Fold-Change
3	1.6173	1.57155	1.44586
1.30103	1.82947	1.2975	1.05958
0.60206	1.18596	0.979179	1.04946
-0.09691	1.31499	0.884175	0.981594
Basal	1	1	1
Figure 3p
Log [muGIPR-Ab] (nM)	Glycerol Fold-Change
	Mean	SD	N
Basal	1.001	0.001361	6
3	0.8789	0.07456	3
2	1.001	0.1205	3
1	0.91	0.05132	3
0	0.8933	0.01764	3
-1	1.162	0.1351	3
-2	1.174	0.1377	3
10 nM GIP	1.309	0.2067	6
Figure 4a
Basal		10 nM GIP
Rate (RFU/Second)	SEM	Rate (RFU/Second)	SEM
0.4358	0.03502	0.7489	0.05927
0.4855	0.05529	0.6056	0.05895
0.3546	0.02164	0.8075	0.03111
0.7726	0.07178	1.066	0.0534
Figure 4b
Log [muGIPR-Ab] (nM)	Rate (RFU/Second)
3	0.06128	0.3256	0.3306
1	0.1097	0.2858	0.2155
0	0.1956	0.3583	0.2525
-1	0.2812	0.4023	0.3044
-2	0.5986	1.049	0.5637
Basal	0.4033	0.735	0.9494
Figure 4c
Time (Min)	Vehicle								DA-GIP 150 nmol/kg								muGIPR-Ab + DA-GIP 150 nmol/kg
0	ND	5.49133	19.7428	13.0092	10.7917	7.55559	21.5006	0.190977	13.9827	11.621	12.874	7.7539	6.82544	12.5495	7.93418	13.496	6.05021	8.63729	10.7556	2.60679	7.3122	23.0781	18.1202	8.74546
30	16.5428	6.49191	33.4534	37.4557	48.7686	56.5118	80.0028	14.1991	110.255	78.3712	100.501	84.8254	30.7672	188.678	78.9031	59.7569	20.1124	27.7024	44.7572	3.55328	16.1822	57.2059	50.7156	47.2812
60	2.52566	5.06767	7.12291	21.78	8.44799	11.7021	22.0865	5.80683	128.31	57.0707	115.104	78.831	30.5058	186.443	37.6	32.5069	12.6396	13.9647	18.3276	9.00688	14.3253	28.9463	12.7478	19.6346
120	3.79666	2.35439	2.9313	14.4424	2.57073	5.9781	8.22264	1.81353	92.8571	55.394	55.8718	77.0281	26.6026	112.706	24.6646	27.8646	7.24009	6.2936	5.63556	6.14036	4.42766	5.8519	2.76003	10.6384
180	1.91269	0.614645	0.32619	2.5527	ND	3.87779	5.62655	0.569573	73.3684	36.0675	51.1934	21.9242	16.4166	39.1053	7.53756	12.6035	2.88623	2.29129	3.76962	0.885071	1.58818	5.87894	6.53698	3.55328
Figure 4d
	Vehicle								DA-GIP 150 nmol/kg								muGIPR-Ab + DA-GIP 150 nmol/kg
	9.35	2.28	6.7	4.54	4.26	3.76	6.54	8.06	7.55	5.01	7.71	9.44	14.33	6.91	11.57	17.91	5.12	5.33	4.68	5.8	4.14	8.97	6.58	8.49
Figure 4e
	Vehicle								DA-GIP 150 nmol/kg								muGIPR-Ab + DA-GIP 150 nmol/kg
	2.42	2.57	2.32	2.58	2.73	1.67	5.92	4.58	3.32	1.72	5.93	3.39	5.15	2.49	6.81	4.48	2.2	3.28	2.44	5.52	2.22	4.63	3.24	2.4
Figure 4f
	Vehicle								DA-GIP 150 nmol/kg								muGIPR-Ab + DA-GIP 150 nmol/kg
	61.59*	15.45	24.03	25.29	17.1	8.03*	16.44	23.46	17.75	4.67	9.17	54.2*	21.1	17.17	19.92	18.31	39.28	16.73	12.15	28.94	17.31	21.65	35.66	29.67
Figure 4g
	Vehicle								DA-GIP 150 nmol/kg								muGIPR-Ab + DA-GIP 150 nmol/kg
	5.94	3.81	5.37	4.05	3.78	2.19	4.21	4.04	4.47	2.2	2.94	6.14	5.27	5.03	4.97	5.64	10.73	4.76	3.37	5.63	3.83	4.35	7.93	5.94
Figure 4h
	Vehicle								DA-GIP 150 nmol/kg								muGIPR-Ab + DA-GIP 150 nmol/kg
	187.26	32.7	44.36	42.84	34.16	17.28	113.45	47.79	77.33	27.52	50.05	78.25	41.65	54.64	47.13	27.99	53.45	43.31	37.91	77.38	31.91	61.48	54.79	29.84
Figure 4i
	Vehicle								DA-GIP 150 nmol/kg								muGIPR-Ab + DA-GIP 150 nmol/kg
	23.02	18.72	16.92	13.99	23.4	7.91	10.05	11.63	15.33	11.87	11.33	18.56	18.55	9.65	21.93	10.42	24.61	24.7	11	19.2	15.04	15.13	12.58	13.29
Figure 5a
Giprfl/fl				GiprAdipo-/-
0.849769	1.51598	0.900935	0.733313	0.436692	0.352784	0.32321	0.341674
Figure 5b
Giprfl/fl					GiprAdipo-/-
0.8585	1.2487	0.8295	0.7406	1.3227	0.3356	0.615	0.231	0.5218	0.3602
Figure 5c
Giprfl/fl					GiprAdipo-/-
1.52	0.9024	0.7663	1.2303	0.581	1.0241	1.1185	0.8433	1.1002	0.9562
Figure 5d
	Giprfl/fl								GiprAdipo-/-
Islets	1.72	0.85	1.17	0.66	1.09	0.53	0.81	1.16	1.39	0.67	0.58	1.24	0.71
BAT	0.0496	0.0547	0.0524	0.0392	0.0394	0.0318	0.0472	0.0462	0.069	0.0321	0.0402	0.0466	0.0257
Adrenals	0.007	0.0124	0.0087	0.0107	0.0068	0.0069	0.0077	0.0119	0.006	0.0081	0.0072	0.0075	ND
Figure 5e
	Giprfl/fl					GiprAdipo-/-
Basal	30.5861	21.4107	13.0381	15.2531	21.306	5.47394	8.9231	7.2011	8.75965	7.40125
10 nM GIP	44.0308	27.2822	14.3904	20.5257	27.0767	7.18649	14.8763	10.8501	15.7623	11.632
100 nM GIP	82.6572	75.533	27.7537	42.4561	72.2088	11.424	33.0932	24.7265	31.9921	30.1352
Figure 5f
	Giprfl/fl					GiprAdipo-/-
Basal	0.4754	0.332133	0.2837	0.31635	0.368667	0.129533	0.200067	0.1574	0.263933	0.228267
10 nM GIP	0.6957	0.5213	0.412233	0.6066	0.585567	0.253117	0.312933	0.2173	0.18088	0.2809
Figure 5g
Length HFD Feeding (Time)	Giprfl/fl																GiprAdipo-/-
0	23.6	25.7	23.3	27.9	27.6	24.1	22.8	24.2	27.5	26.6	27.9	25.5	25	25.6	26.3	24.4	25.7	29	22.5	19.1	24.1	28.9	28.6	22.5	24.1	26.2	25.1	25.4	25.1	22.5	24.9
1	24.4	29.3	26.6	31.9	32.9	25.5	24.8	27.3	34.4	29.8	32.3	27.6	28.6	29.6	32.6	27.7	29	32.2	23.8	19.8	28	30.4	31.2	24	26.2	33.3	31.5	31.5	28.4	24.4	28.3
2	26.3	32.3	29.7	36.9	36.9	26.2	28.1	31.9	36.9	33.2	37.6	30.5	31.7	33.7	37.1	31.3	34.6	38	25.6	21.7	32.8	34.1	35.8	26.9	29.7	39.6	37.2	35.9	31.3	27	32.3
3	27.4	35.1	30	41	41.3	27.9	30.2	33.8	41.6	36.2	42	32.6	35.3	37.1	42	34.9	36.6	41.4	27.5	22	37.5	37.6	37.8	28.7	32.8	44	42.1	39	36.8	28.9	36.4
4	29.6	37.1	34.2	44.5	45.4	30.2	32.9	37.6	46.7	34.9	45.4	35.8	36.6	38.5	44.7	37.4	42.7	46.8	31.7	24.5	41.7	40	42.3	32.6	33.4	47.3	45.1	41.6	37.1	30.2	39.1
5	31.9	38.9	36.2	48.7	49.5	32.2	35.3	40.7	49.7	37	47.8	39.2	39	40.7	48.5	41.3	45.2	47.1	33.5	25.9	43.7	43.5	44.9	35.6	35.9	49.3	48	44.6	42.6	31.4	43.1
6	34.7	40.6	39.3	51.5	52.8	33.5	37.4	42.2	51.5	38.4	49.7	41.9	39.9	42.7	51	44.6	47.7	49.8	37.1	26.1	46.3	45.3	46.1	36.6	35.9	50.8	49	45.7	44.6	33.2	46.3
7	36.8	42.6	41.4	52.5	55.1	35	39.4	44.5	53.3	40.2	50.4	44.9	42	43.7	52.9	46.3	48.5	49.8	39.7	27.3	46.8	47.1	47.7	38.9	37.7	52	50.2	46.7	47	35.2	46.7
8	39.4	44	44.1	54.8	56.6	36.6	41	46.4	53.7	43.1	51.7	47.7	45.1	47.5	52.8	48.2	50.1	51.8	42.2	28.2	48.4	48	48.9	42.6	40.4	53.7	51.9	47.4	49.1	35.7	48.1
9	41.2	44.8	45.3	55.8	56.2	37	42.5	47.1	55.1	44.6	52.8	50.1	46.6	47.6	53.3	49.4	49.7	49.9	40.9	28.6	48.3	49.4	50.2	41.4	41.6	54.7	52.4	48.2	49.7	37.5	49.2
10	42.4	46.4	45.9	55.2	57	38.1	43.8	46.4	53.9	46.7	53.5	50.1	48.1	47.6	55	49.4	48.6	49.4	40	29	48.4	48.6	49.8	40.7	43.5	55.5	53.4	48.6	50.5	38.9	49.3
11	43.4	47.3	47.3	57	58	39.4	43.8	46.8	53.9	49.5	54.2	51.3	49.6	48.7	54.5	51.2	50	50.9	41	30.2	49.2	49.6	50.9	42.6	45.2	56.4	53.8	50.1	49.4	41.9	50.2
12	44.7	47.9	47.1	57.2	58.2	39.6	46.6	47.4	54.5	51.11	54.71	50.68	49.38	48.29	55.71	51.16	50.8	52.9	42.4	32.2	49	49.6	51.1	43.3	45.09	56.25	54.18	50.02	49.98	43.59	49.89
Figure 5h
	Giprfl/fl																GiprAdipo-/-
	2.87	2.41	2.64	3.13	3.26	2.44	3.28	2.59	3.5	3.41	2.93	3.13	2.76	2.42	2.86	2.73	2.74	3.47	2.65	2.66	2.81	2.67	3.3	2.68	2.16	3.71	2.92	2.57	2.57	2.89	2.85
Figure 5i
	25.76	25.33	24.05	31.44	30.6	23.22	25.56	25.58	30.47	27.04	31.6	28.81	26.68	26.36	29.24	28.9	31.01	33.26	27.41	21.28	30.04	31.72	33.12	27.52	27.01	34.66	31.3	29.74	29.46	25.88	30.24
Figure 5j
	Giprfl/fl																GiprAdipo-/-
	17.72	21.25	21.79	23.73	26.21	14.92	19.6	20.5	22.19	19.48	21.18	20.34	21.34	20.59	24.63	20.73	17.99	16.64	13.11	9.73	16.9	15.94	16.66	13.95	16.35	19.33	20.88	18.43	18.87	16.12	18.15
Figure 5k
Giprfl/fl							GiprAdipo-/-
2.159	2.348	1.983	2.469	2.838	2.544	2.495	1.381	1.415	1.368	1.293	1.703	1.57	1.519
Figure 5l
Giprfl/fl							GiprAdipo-/-
63.27	48.19	21.1	34.54	36.45	23.23	19.8	34.62	23.16	14.68	30.19	14.9	12.76	8.31
Figure 6a
Length of Treatment (Days)	Giprfl/fl / Vehicle								Giprfl/fl / muGIPR-Ab
1	0	0	0	0	0	0	0	0	0	0	0	0	0	0	0	0
2
3
4	-3.1	-4.9	-0.6	-0.9	-1.6	-0.42	-3.19	0	-2.5	-1.7	-2.5	-2.4	-1.21	-0.76	-2.75	-3.49
5
6
7	-1.8	-3.6	-2.5	-0.4	-0.7	-1.69	-3.99	-0.37	-4	-3.4	-3.9	-2.6	-2.82	0.19	-6.47	-4.41
8
9
10	-1.6	-2.4	0.2	-0.4	0	3.06	-0.42	1.59	-3.7	-2.1	-3.7	-1.9	-3.97	-1.52	-6.18	-3.84
11
12
13	0.89	-4.28	0	0.18	0.35	-0.63	-1	1.68	-4.23	-3.64	-3.91	-2.94	-3.63	-1.52	-5.49	-3.86
14
15
16	1.55	-1.93	2.51	-0.72	0.7	1.39	-0.76	2.63	-2.74	-1.93	-3.5	-1.73	-5.5	-0.13	-5.53	-3.58
17
18
19	4.21	1.28	1.46	1.98	1.58	1.48	-2	3.92	-4.23	-2.36	-3.7	-1.21	-4.03	-1.33	-5.1	-3.68
20
21
22	3.57	-0.41	1.94	-0.41	1.52	3.38	1	4.66	-2.19	-2.42	-4.16	-1.05	-3.83	-0.95	-5.49	-7.54
23
24
25	4.01	-0.62	2.55	0.54	1.75	3.8	0.2	4.66	-3.93	-4.13	-5.33	-2.35	-4.03	0.19	-4.31	-9.38
26
27
28	4.21	-0.43	2.51	1.8	2.98	3.59	0.8	4.66	-1.74	-2.57	-4.73	-1.73	-3.43	0.19	-3.92	-8.27
29
30
31	4.43	0.21	2.09	0.18	3.68	4.22	0.4	5.04	-2.99	-3	-4.94	-3.28	-3.23	-0.19	-3.73	-7.72
32
33
34	7.98	2.14	3.13	1.44	3.5	4.22	1.6	4.66	-1.24	-1.71	-3.5	-1.21	-4.23	-0.19	-4.51	-7.9
35
36
37	8.87	2.57	4.8	1.98	4.38	3.38	1	4.66	-1.99	-2.36	-2.26	-1.73	-5.65	-1.52	-4.9	-4.41
38
39
40	12.42	3.21	5.64	0.54	5.08	4.43	1.4	4.29	-1	-0.64	-1.65	-0.52	-3.83	-0.76	-5.49	-4.6
41
42
43	12.42	3.43	5.43	0.9	5.25	4.85	2.2	5.78	-1	-1.71	-2.26	-0.86	-5.24	-0.95	-4.71	-5.15
44
45
46	12.2	4.07	5.43	1.8	5.25	3.38	3.19	5.97	0.5	2.14	-1.65	0.52	-5.65	-0.38	-4.31	-4.78
47
48	11.09	4.93	3.13	1.62	5.78	3.59	3.99	6.16	0	-0.64	-1.44	-0.17	-5.24	0.57	-3.92	-5.15
Figure 6b
Length of Treatment (Days)	GiprAdipo-/- / Vehicle								GiprAdipo-/- / muGIPR-Ab
1	0	0	0	0	0	0	0	0	0	0	0	0	0	0	0
2
3
4	-2.1	-2.7	-0.4	-4.7	-3.21	-4.84	-1.41	-3.42	-5.5	-0.7	-1.8	-1.8	-2.02	-0.61	-2.45
5
6
7	-1.8	-3.5	-2.2	-6.4	-4.82	-4.64	1.01	-1.8	-6.9	-2.3	-1.2	-4.2	-2.69	-0.61	-2.45
8
9
10	0.6	-2.7	-0.8	-4.9	-0.44	-3.23	0.24	0.43	-4.3	-0.5	-2.2	-3.8	-0.87	-0.14	-1.51
11
12
13	1.18	-1.17	-0.8	-7.89	-0.23	-3.02	1.41	0.9	-7.62	-0.92	-3.26	-3.99	-1.35	0.2	-2.08
14
15
16	4.73	-1.55	-0.2	-6.2	3.19	-2.86	2.21	0.94	-6.19	-0.92	-2.04	-3.19	0.63	0.57	-0.72
17
18
19	5.62	-3.69	0.4	-7.33	4.13	-3.02	2.01	3.42	-5.95	-1.14	-3.26	-3.59	-0.9	1.42	-1.13
20
21
22	9.17	-4.83	1	-4.06	6.19	-1.61	2.82	2.16	-5.67	1.21	-3.4	-1.72	0.22	1.42	-1.32
23
24
25	7.9	-4.41	0.8	-4.32	5.05	-0.81	1.21	4.68	-7.19	-1.42	-3.67	-3.39	0	1.22	-1.51
26
27
28	6.51	-3.69	-0.4	-2.07	6.65	-0.4	1.81	4.86	-5	-0.69	-3.46	-3.19	0.45	1.01	-0.75
29
30
31	8.28	-4.08	-1.8	-5.45	7.57	-0.6	2.82	6.65	-6.19	-2.52	-3.46	-2.99	0	-0.2	-1.13
32
33
34	12.13	-2.91	0.2	-3.01	8.26	-1.41	2.01	3.96	-4.05	-0.92	-1.83	-1.4	1.79	0	-0.94
35
36
37	11.24	-2.33	-0.4	-2.63	7.8	0.2	1.41	4.5	-3.33	-2.52	-3.26	-1	1.57	-0.2	-0.94
38
39
40	15.09	-0.97	1.2	-0.38	10.09	-0.2	1.81	3.06	-2.38	0.46	-1.43	0.2	2.24	1.22	0.57
41
42
43	14.5	-0.78	2.4	-1.5	11.93	0	1.41	7.01	-2.38	-0.46	-1.02	0.2	1.12	2.84	-0.19
44
45
46	18.34	-0.78	1	-0.94	12.16	2.42	3.02	7.19	-2.38	0.69	-1.83	1.2	2.69	0.2	-0.57
47
48	17.16	-0.39	1.2	-0.56	11.24	0	3.62	6.12	-3.1	0.46	-2.24	0.6	1.35	-1.42	0.75
Figure 6c
Length of Treatment (Days)	Giprfl/fl Vehicle					Giprfl/fl muGIPR-Ab
1	0	0	0	0	0	0	0	0	0	0
2
3
4	3	2.2	1.5	-0.5	-1.3	0	-2.8	1	-1.5	-0.4
5
6
7	5.1	2.2	2.5	2.5	2.8	0.6	0.3	2.7	0.1	-1.9
8
9
10	7.1	5.2	4.5	4.8	4.5	1.1	0.5	5.1	-0.3	-3.6
11
12
13	7.7	5.4	8	5	3.6	1.4	1.6	6.4	1.4	-3.8
14
15
16	12.3	7.8	10.7	7.5	6.9	2.9	2.8	6.5	1.2	-4
17
18
19	13.7	5.7	11.7	8.2	6.2	3.1	4.7	7.8	-0.8	-3.2
20
21
22	18.8	6	15.2	9.8	9.2	6.8	6.2	9.3	3.5	-0.4
23
24
25	22.3	7.9	18.4	13.7	10.9	7.1	9.8	10.5	3.8	-0.2
26
27
28	23.8	9.8	20.9	15.9	11.1	4.8	9.6	10.8	4	2.5
29
30
31	28.3	10.4	23.4	19.8	11.3	6.5	11.4	11.5	4.5	3.4
32
33
34	31.3	11.4	27.1	25.3	14.1	7.6	12.7	13	5.9	2.3
35
36
37	36.6	12.8	32.3	24.4	13.9	9	11.4	13	6.7	4.9
48
39
40	37.2	15.3	30.1	21.2	16.2	11.9	14.8	14.9	7.9	5.1
41
42
43	35.7	12.8	31.1	22.1	13.2	6.2	13	12.5	7.1	3
44
45
46	38.4	17.4	32.6	20.5	14.9	7.6	15.8	13.9	6.9	3.8
47
48
49	39.9	18	34.1	22.3	10.7	5.1	14.8	12	4.5	3.2
50
51
52	39.9	19.9	33.1	24.6	13.9	7.1	16.3	13.4	6.4	4.4
53
54
55	44.3	21.8	35.1	20	14.7	5.9	15.8	14.7	5	4.2
56
57
58	43.2	22.9	34.3	21.6	14.3	6.8	18.9	14.9	3.8	4.7
59
60
61	45.5	25.1	35.8	19.6	14.9	4.2	18.4	13.9	2.1	5.3
62
63
64	50.9	26.2	37.8	20	16	5.1	19.9	14.9	2.3	4.9
65
66
67	47.6	27.5	32.8	13.9	12.8	2.3	16.6	15.6	1.1	4.9
Figure 6d
Length of Treatment (Days)	GiprAdipo-/- Vehicle					GiprAdipo-/- muGIPR-Ab
1	0	0	0	0		0	0	0	0	0
2
3
4	0	1.1	1.9	2.1		1.3	-3	2.5	-0.8	-0.5
5
6
7	1.8	7.2	8.3	1.9		3.4	0.3	5.9	0	-0.7
8
9
10	3.7	11.6	11.5	3.8		5.9	0.3	8.1	2.2	-1.6
11
12
13	2.3	11.3	9.3	4.8		5.5	-2.5	10.9	7.5	-1.4
14
15
16	3	19.3	11.7	10		4.5	-1.7	13.9	7.8	-2.4
17
18
19	4.6	17	10.2	9.3		5	-0.9	13.4	6.1	-3.4
20
21
22	6.9	24.7	12.5	11.2		8.8	-0.5	13.7	8.3	-3.9
23
24
25	6.9	26	18.8	12.9		13.4	5.3	19.3	9.1	0.7
26
27
28	10.6	33.6	19.2	17.1		16	5.7	21.7	12.5	2
29
30
31	12.9	30.7	17.3	17.9		14.7	3.2	18.3	8.6	-0.5
32
33
34	14.7	33	20.4	18.3		18.9	9.8	21.4	13.6	1.1
35
36
37	15.7	31.7	18.8	17.1		20.2	6.1	22.7	13.3	4.1
48
39
40	20.7	36.1	23.6	18.6		26.9	5.3	23.9	16.3	2.9
41
42
43	20.3	27.9	19.2	16.2		26.9	8.6	20.2	9.1	0.7
44
45
46	22.1	31.7	24.6	18.1		32.4	7.7	23.3	13.9	4.1
47
48
49	23.5	27.9	24.6	14		24.4	8.6	18.9	10.2	0.5
50
51
52	28.6	29.5	26.2	17.9		21.8	7.7	21.1	9.4	2.5
53
54
55	27.2	28.8	23.6	19.8		23.1	8.6	19.9	9.7	4.1
56
57
58	25.8	26.9	24.9	20		24.8	9	21.4	7.8	3.6
59
60
61	24.4	26	22.4	20		23.9	6.5	20.8	8	2
62
63
64	26.3	26.3	26.8	20.5		26.1	7.3	22	8.3	4.5
65
66
67	28.1	24.7	25.9	19.8		27.7	6.1	19.6	10.2	5.4
Figure 6e
Giprfl/fl / Vehicle								Giprfl/fl / muGIPR-Ab								GiprAdipo-/- / Vehicle								GiprAdipo-/- / muGIPR-Ab
2.1803	2.3199	2.6026	3.7208	3.9094	2.1489	3.3802	4.132	1.4164	1.544	1.6348	2.6125	1.7862	1.5298	3.0729	2.0283	1.2353	2.8664	3.3328	2.2021	2.0178	3.1559	3.3369	3.5919	1.8645	1.7817	3.2097	2.7368	2.1285	2.3945	3.3245	1.9951
Figure 6f
	Giprfl/fl / Vehicle								Giprfl/fl / muGIPR-Ab								GiprAdipo-/- / Vehicle								GiprAdipo-/- / muGIPR-Ab
Ppara	Control gene did not pass QC	1.14891	1.00643	1.0152	0.871941	1.10273	Control gene did not pass QC	0.854797	1.42255	1.39331	1.19304	1.12027	1.39233	1.33486	1.09307	1.90166	2.09971	1.24787	1.27459	0.687078	0.820724	1.21896	1.84896	1.17106	1.22592	0.789787	Control gene did not pass QC	1.21457	1.14698	0.884082	0.952449
Acaa2	Control gene did not pass QC	1.25819	1.02981	0.969191	0.784878	1.07676	Control gene did not pass QC	0.881176	1.40033	1.5621	1.1444	1.12297	1.42043	1.48575	1.31127	1.41258	1.82906	1.32737	1.32609	1.05554	1.1032	1.39523	1.54982	1.27053	1.33111	1.08224	Control gene did not pass QC	1.18617	1.1725	1.03195	1.06942
Acadm	Control gene did not pass QC	1.37798	1.01748	0.977784	0.738773	1.05383	Control gene did not pass QC	0.834156	1.3168	1.53438	1.10683	1.15285	1.28847	1.49438	1.17968	1.88014	1.69707	1.19924	1.20651	0.992097	0.947229	1.50391	1.70716	1.33937	1.05099	1.00829	Control gene did not pass QC	0.909671	1.19814	0.744352	1.10392
Cpt1a	Control gene did not pass QC	1.47173	1.03388	0.932276	0.723498	1.05705	Control gene did not pass QC	0.781564	1.26611	1.26747	0.913338	1.11059	1.0583	1.30847	1.12421	1.70027	1.55662	1.02019	1.06232	0.771601	0.905001	1.17275	1.49738	1.14169	1.00446	0.920269	Control gene did not pass QC	0.959772	0.752595	0.751239	0.755991
Cpt2	Control gene did not pass QC	1.53105	1.11252	0.902663	0.84149	0.913812	Control gene did not pass QC	0.698461	1.4509	1.40446	1.14229	1.12086	1.28642	1.35721	1.22418	1.76953	1.9554	1.13497	1.20757	1.09169	0.923532	1.54331	1.47209	1.23317	1.2075	1.21424	Control gene did not pass QC	1.06131	1.08323	0.877655	1.01536
Acadvl	Control gene did not pass QC	1.299	0.942884	0.958424	0.869432	1.02999	Control gene did not pass QC	0.900267	1.40178	1.28022	1.10821	1.19393	1.32117	1.36761	1.23588	1.65744	1.8298	1.05615	1.18521	0.998788	1.05254	1.31929	1.53083	1.31592	1.21499	1.0836	Control gene did not pass QC	1.01457	1.03809	0.904467	0.965443
Acadl	Control gene did not pass QC	1.1472	1.13422	0.816704	0.965883	0.954082	Control gene did not pass QC	0.981913	1.51857	1.00149	1.19447	1.11161	1.33008	1.32379	1.10681	1.87911	1.67029	0.963692	1.14813	0.94564	1.16161	1.12502	1.71905	1.25228	1.13547	1.05186	Control gene did not pass QC	0.791673	1.01228	0.96065	0.835074
Figure 6g
	Giprfl/fl / Vehicle								Giprfl/fl / muGIPR-Ab								GiprAdipo-/- / Vehicle								GiprAdipo-/- / muGIPR-Ab
Fasn	Control gene did not pass QC	1.27238	0.626027	1.2808	1.35447	0.82501	Control gene did not pass QC	0.641312	0.62902	0.703224	0.745243	1.61533	0.45555	0.614627	0.597639	0.943775	1.06145	2.09577	0.613102	1.07504	0.713733	0.804892	2.19461	0.964409	1.17692	1.7272	Control gene did not pass QC	1.42672	0.927041	0.678542	0.791163
Scd1	Control gene did not pass QC	0.920776	0.755209	1.13339	1.37084	0.752342	Control gene did not pass QC	1.06745	0.54748	0.52679	0.640815	1.23319	0.464561	0.511551	0.721398	0.891824	0.583243	1.3193	0.805143	1.20762	1.12176	0.904014	1.48123	0.920604	0.505151	1.25111	Control gene did not pass QC	0.83983	0.694253	0.913727	1.16139
Hmgcs2	Control gene did not pass QC	1.04323	1.28199	0.8136	0.963093	0.985086	Control gene did not pass QC	0.912998	1.31522	1.0991	0.95951	0.96263	1.30077	1.40303	1.1526	1.17097	1.21916	0.953321	1.16192	0.79603	0.906405	1.05204	1.34526	1.17757	0.980136	0.806128	Control gene did not pass QC	0.920576	1.11299	1.01575	0.929008
Cd36	Control gene did not pass QC	0.978835	0.903041	1.01567	1.00509	0.890819	Control gene did not pass QC	1.20654	0.618397	0.838628	0.774331	0.926706	1.06327	0.86968	0.959603	1.69154	0.586345	0.944986	0.778074	0.998252	1.13546	0.893822	1.7587	1.54744	0.480492	0.895169	Control gene did not pass QC	0.528236	0.811777	0.774107	1.06019
Acsl1	Control gene did not pass QC	1.35417	1.29559	0.84972	0.905552	0.859889	Control gene did not pass QC	0.735076	1.4706	1.5837	1.1216	1.19209	1.19099	1.34647	0.929049	1.64994	1.85008	1.33008	1.26255	0.611762	0.63445	1.21367	1.51673	1.28749	1.24896	0.748564	Control gene did not pass QC	1.44131	1.21047	0.799297	0.799496
Elovl2	Control gene did not pass QC	1.43274	0.796943	1.14707	0.783479	0.961903	Control gene did not pass QC	0.877868	1.56558	1.10329	1.02854	1.20024	1.29503	1.1125	1.32597	1.43963	1.66354	0.939663	1.17774	1.09127	0.973504	1.22705	1.1966	1.0654	1.54177	1.18418	Control gene did not pass QC	1.08467	0.757024	0.71724	0.784744
Gpam	Control gene did not pass QC	1.35778	0.626494	1.16654	0.993494	1.14982	Control gene did not pass QC	0.705861	0.879363	0.720218	0.797893	1.1961	0.718953	0.773179	0.718455	1.16768	1.25207	1.53331	0.916969	0.818191	0.781211	0.887607	1.56111	0.779145	1.25972	1.05106	Control gene did not pass QC	1.04362	0.842589	0.652689	0.804247
Figure 7a
	Vehicle				1 M DA-GIP
Basal	0.172333	0.161333	0.164333	0.171333	0.165	0.202333	0.187	0.206
10 nM GIP	0.156	0.175667	0.156	0.152	0.167333	0.190333	0.194	0.198
100 nM GIP	0.124667	0.133333	0.121	0.142333	0.196333	0.191667	0.198667	0.213667
1 M Isoproterenol	0.0396667	0.0366667	0.0366667	0.0396667	0.0383333	0.0363333	0.0336667	0.0406667
Figure 7b
	Vehicle				1 M DA-GIP
0	0.147	0.138333	0.136	0.189	0.251333	0.282333	0.243667	0.259111
4 hours	0.15	0.149	0.139	0.173333	0.252333	0.259	0.248	0.253111
24 hours	0.133	0.125667	0.135667	0.161333	0.254333	0.221667	0.214667	0.230222
48 hours	0.1065	0.0983333	0.1135	0.136333	0.1555	0.159667	0.198	0.171056
Figure 7c
	Vehicle				100 nM GIP
0	0.323667	0.301667	0.281667	0.295333	0.156333	0.124	0.129	0.139667
1 hour	0.308667	0.256	0.235667	0.243667	0.219	0.179333	0.185333	0.197333
4 hours	0.312667	0.278333	0.256	0.267333	0.273333	0.213	0.218333	0.223
24 hours	0.352667	0.320333	0.303667	0.31	0.334667	0.301333	0.291	0.310333
Figure 7d
	Basal				100 nM GIP
0	0.339333	0.29	0.325333	0.335	0.202333	0.180667	0.187667	0.191667
10 nM	0.346667	0.33	0.353333	0.358667	0.298667	0.267667	0.292333	0.254667
100 nM	0.336	0.33	0.353667	0.341667	0.328667	0.311333	0.323667	0.324333
1000 nM	0.364	0.343333	0.351	0.350333	0.332333	0.323667	0.339	0.337
Figure 7e
No DA-GIP / Saline			No DA-GIP / 10 nM GIP			No DA-GIP / 1 M Insulin			1 M DA-GIP / Saline			1 M DA-GIP / 10 nM GIP			1 M DA-GIP / 1 M Insulin
Mean	SEM	N	Mean	SEM	N	Mean	SEM	N	Mean	SEM	N	Mean	SEM	N	Mean	SEM	N
0.3646	0.03073	2	0.7108	0.04607	3	0.6491	0.02863	2	0.4501	0.0382	3	0.5199	0.04203	3	0.9442	0.03235	3
0.5686	0.0447	2	0.7699	0.05912	3	1.144	0.03799	3	0.6494	0.06316	3	0.652	0.06481	3	1.196	0.03718	3
0.7697	0.04925	3	1.066	0.0562	3	1.074	0.03666	3	0.5326	0.06099	3	0.5395	0.05445	3	0.9653	0.02838	3
Figure 7f
	Vehicle			1 M DA-GIP
Basal	0.453333	0.481	0.46	0.4625	0.491667	0.470333
10 nM GIP	0.286	0.381	0.347333	0.444	0.480333	0.461333
100 nM GIP	0.145333	0.375333	0.313	0.486667	0.497333	0.475
1 M Isoproterenol	0.177667	0.183	0.135333	0.2	0.185	0.164333
Figure 7g
log[GIP], M	control		1000 nM GIP
2e-07	0.173	0.165	0.259	0.251
4e-08	0.197	0.174	0.261	0.254
8e-09	0.198	0.206	0.247	0.26
1.6e-09	0.23	0.232	0.243	0.264
3.2e-10	0.255	0.278	0.238	0.246
6.4e-11	0.247	0.251	0.238	0.251
1.28e-11	0.252	0.269	0.246	0.26
2.56e-12	0.251	0.28	0.243	0.26
5.12e-13	0.272	0.292	0.243	0.273
1.024e-13	0.278	0.278	0.26	0.245
0	0.287	0.249	0.265	0.257
Figure 7h
log[GIP], M	control		1000 nM GIP
1e-06	0.13	0.142	0.194	0.187
2e-07	0.147	0.14	0.188	0.163
4e-08	0.144	0.147	0.192	0.177
8e-09	0.174	0.144	0.198	0.194
1.6e-09	0.191	0.177	0.189	0.18
3.2e-10	0.239	0.23	0.207	0.185
6.4e-11	0.262	0.247	0.182	0.196
1.28e-11	0.263	0.267	0.203	0.196
2.56e-12	0.245	0.277	0.209	0.179
5.12e-13	0.249	0.261	0.183	0.185
1.024e-13	0.27	0.263	0.216	0.189
0	0.246	0.242	0.2	0.193
Figure 8a
Log [I-125 GIP] (M)	No treatment		DA-GIP treated
1e-12	12	6	11	11
1e-11	8	14	13	7
1e-10	14	4	10	15
1e-09	45	33	26	21
1e-08	173	209	115	110
Figure 8b
	No DA-GIP						DA-GIP Pre-Treatment
Cell	1275.65	1271.65	1205.65	1259.65	1202.65	1278.65	721.65	747.65	699.65	676.65	653.65	636.65
Membrane	1021.9	1075.9	973.9	1053.9	980.9	1029.9	478.8	466.3	412	421.1	384.7	408.1
Intracellular	1492.4	1449.4	1408.4	1440.4	1398.4	1501.4	996.4	1036.4	1020.4	951.4	953.4	882.4
Figure 8d
Time (min)	No DA-GIP			DA-GIP Pre-treatment
0	995.25	947.25	954.25	452.15	385.35	358.05
2	1049.25	1027.25	1003.25	439.65	394.45	381.45
5	839.25	798.25	847.25	420.85	424.35	453.95
10	754.25	817.25	824.25	417.95	394.55	406.35
20	549.55	569.25	647.25	359.25	364.15	423.95
30	509.45	551.35	514.15	353.25	291.75	394.65
40	401.75	572.25	536.15	330.95	349.15	342.45
50	533.05	498.05	449.45	356.35	313.65	363.15
60	369.95	372.75	405.65	375.15	436.05	400.45
75	332.85	357.75	404.85	419.45	398.85	426.85
Figure 9a
	Vehicle																muGIPR-Ab																LA-Agonist
	12.9	12.18	14.26	12.5	15.94	13.86	13.66	13.64	14.18	14.15	17.09	14.45	14.08	14.88	13.81	16.15	11.48	12.46	15.41	12.07	12.6	11.71	10.05	11.07									9	13.81	14.47	11.06	11.83	13.65	13.47	12.98
Figure 9b
	Vehicle																muGIPR-Ab																LA-Agonist
	173	156	186	176	196	198	212	228	198	190	212	187	207	215	199	197	168	205	191	155	205	196	191	154									102	132	110	119	111	108	111	107
Figure 9c
	Vehicle																muGIPR-Ab																LA-Agonist
	5.34187	3.81286	3.83603	2.17574	7.36512	8.17596	3.6198	17.6126	4.05997	1.2645	2.83213	5.82066	4.49242	10.6085	5.12565	25.0492	1.76645	2.80124	2.48463	2.94024	4.57737	2.87074	4.00592	10.9251									0.484553	8.06012	0.785723	4.49242	2.54641	6.1836	10.2224	4.50015
Figure 9d
	Vehicle / Saline								Vehicle / DA-GIP								muGIPR-Ab / DA-GIP								LA-Agonist / DA-GIP
	37.6	40.9	41	43.6	42.3	45.1	45.9	50.6	38.9	39.8	42.1	41.5	44.9	44.4	47.2	47.8	37.9	38.8	39.9	41.4	43.1	43.9	44.2	46.2	36.9	40	40.3	42.4	42.4	44.5	44.8	46.9
Figure 9e
	Vehicle / Saline								Vehicle / DA-GIP								muGIPR-Ab / DA-GIP								LA-Agonist / DA-GIP
	0.54	0.985	0.934	1.485	1.464	1.238	1.685	1.863	0.908	1.2	1.343	1.27	1.418	1.819	2.095	2.067	0.915	0.943	1.116	1.699	0.988	1.229	1.93	2.001	1.196	Did not receive PO dose	0.907	1.469	1.621	1.621	1.465	2.218
Figure 9f
	Vehicle / Saline								Vehicle / DA-GIP								muGIPR-Ab / DA-GIP								LA-Agonist / DA-GIP
	1.795	2.447	2.448	1.735	2.213	1.507	1.501	1.57	1.949	2.084	1.449	2.277	2.347	2.26	1.26	1.865	1.533	2.352	2.027	1.864	1.371	2.235	2.404	1.59	2.024	Did not receive PO dose	1.862	1.802	1.714	1.554	1.679	1.913
Figure 9g
	Vehicle / Saline								Vehicle / DA-GIP								muGIPR-Ab / DA-GIP								LA-Agonist / DA-GIP
	1.108	1.176	1.236	1.271	1.392	1.606	1.867	2.364	1.1	0.998	1.307	1.077	1.295	1.246	1.896	1.837	1.213	1.098	1.072	1.21	1.365	1.4	1.359	1.826	0.958	Did not receive PO dose	1.191	1.196	1.335	1.433	1.412	1.569
Figure 9h
	Vehicle / Saline								Vehicle / DA-GIP								muGIPR-Ab / DA-GIP								LA-Agonist / DA-GIP
	14.48	1.58	6.66	5.27	6.43	12.02	3.34	11.5	37.13	13.16	8.33	18.24	0.72*	12.68	9.1	14.5	8.99	2.27	4.96	10.17	10.11	6.9	6.22	4.99	3.82	Did not receive PO dose	9.07	2.26	14.55	4.99	6.35	4.94
Figure 9i
	Vehicle / Saline								Vehicle / DA-GIP								muGIPR-Ab / DA-GIP								LA-Agonist / DA-GIP
	53.17*	80.9*	2.57	3.9	2.69	7.39	6.06	6.07	17.39*	3.62	4.47	5.38	0.67	6.54	0.96	5.03	6	4.01	1.11	5.07	3.2	1.26	2.5	4.34	11.63	Did not receive PO dose	3.81	2.1	7.43	2.82	9.23	2.13
Figure 9j
	Vehicle / Saline								Vehicle / DA-GIP								muGIPR-Ab / DA-GIP								LA-Agonist / DA-GIP
	17.08	24.63	37.16	18.84	17.39	31.02	17.86	26.39	24.61	20.12	11.39	14.07	3.11	15.1	8.39	13.37	20.19	27.2	17.02	18.14	28.75	1.52*	28.38	16.98	12.6	Did not receive PO dose	37.59	6.41	30.26	26.14	28.6	21.85
Figure 9k
	Vehicle / Saline								Vehicle / DA-GIP								muGIPR-Ab / DA-GIP								LA-Agonist / DA-GIP
	54.31*	20.53	9.7	6.34	4.71	8.1	12.66	7.09	27.36	13.03	5.77	3.32	1.38	5.4	2.46	3.88	18.32	14.57	6.39	3.06	4.89	2.6	7.2	4.33	20.16	Did not receive PO dose	10.01	0.8	3.94	4.85	7.03	5.16
Supplemental Figure 1a
Log [Agonist] (M)	mouse GLP-1		mouse GIP		mouse Glucagon		DA-GIP		LA-Agonist		LA-Agonist Peptide Only
1e-07	0.331386	0.312536	0.070326	0.06337			0.06525	0.064008
2e-08	0.315604	0.326471	0.068027	0.077327			0.066364	0.064529
4e-09	0.331312	0.322973	0.06738	0.072708			0.071747	0.062333
8e-10	0.348166	0.300926	0.063395	0.067543			0.06566	0.066332
1.6e-10	0.321932	0.32973	0.080958	0.074701			0.096262	0.093501
3.2e-11	0.312817	0.323697	0.101261	0.101031			0.165745	0.137279
6.4e-12	0.346432	0.294921	0.170354	0.153264			0.21436	0.223881
1.28e-12	0.323826	0.33354	0.223085	0.216145			0.292336	0.283047
2.56e-13	0.3416	0.299756	0.271249	0.301636			0.297272	0.284719
5.12e-14	0.333726	0.309329	0.267467	0.276907			0.288727	0.28247
1.024e-14	0.3116	0.287069	0.272786	0.276156			0.278774	0.28612
0	0.27901	0.280387	0.29237	0.295146			0.280465	0.305763
3e-07					0.297614	0.310115
1e-07					0.302944	0.270104
3.33333e-08					0.30796	0.287495
1.11111e-08					0.295251	0.303267
3.7037e-09					0.30779	0.286619
1.23457e-09					0.319436	0.307427
4.11523e-10					0.296563	0.31975
1.37174e-10					0.301587	0.302902
4.57247e-11					0.320597	0.291337
1.52416e-11					0.294759	0.267276
5.08053e-12					0.286373	0.252239
4e-07									0.061362	0.068544
8e-08									0.081802	0.076798
1.6e-08									0.098499	0.095382
3.2e-09									0.131681	0.111932
6.4e-10									0.167662	0.165896
1.28e-10									0.19913	0.207512
2.56e-11									0.261366	0.245563
5.12e-12									0.278113	0.270722
1.024e-12									0.266141	0.264485
0									0.298188	0.287619
3e-07											0.068429	0.048522
6e-08											0.056867	0.065978
1.2e-08											0.061643	0.062645
2.4e-09											0.0656	0.066778
4.8e-10											0.064404	0.07424
9.6e-11											0.087113	0.08895
1.92e-11											0.113667	0.125093
3.84e-12											0.16614	0.17478
7.68e-13											0.237453	0.252072
1.536e-13											0.267504	0.258095
3.072e-14											0.270944	0.29261
0											0.27416	0.268689
Supplemental Figure 1b
Log [Agonist] (M)	mouse GLP-1		mouse GIP		mouse Glucagon		DA-GIP		LA-Agonist		LA-Agonist Peptide Only
1e-07	0.050877	0.051975	0.242254	0.239526			0.239566	0.259414
2e-08	0.044	0.04974	0.285919	0.262609			0.255565	0.290367*
4e-09	0.050595	0.048189	0.280161	0.273237			0.254073	0.268465
8e-10	0.05368	0.046655	0.272196	0.274903			0.276054	0.252805
1.6e-10	0.063539	0.055353	0.282768	0.257121			0.259927	0.238085
3.2e-11	0.080449	0.08003	0.279602	0.268547			0.241645	0.224444
6.4e-12	0.133098	0.101859	0.269069	0.243304			0.256487	0.258013
1.28e-12	0.189701	0.155646	0.273594	0.256505			0.238031	0.250564
2.56e-13	0.23413	0.226776	0.239729	0.278528			0.222245	0.303073*
5.12e-14	0.270189	0.241345	0.253057	0.232838			0.247188	0.321523*
1.024e-14	0.276391	0.267988	0.25086	0.245175			0.252298	0.271098
0	0.262055	0.258607	0.209981	0.255587			0.223912	0.215359
3e-07					0.049131	0.036673
1e-07					0.038934	0.05248
3.33333e-08					0.058442	0.056253
1.11111e-08					0.064082	0.068768
3.7037e-09					0.071227	0.0709
1.23457e-09					0.079853	0.089611
4.11523e-10					0.137524	0.153907
1.37174e-10					0.162955	0.181087
4.57247e-11					0.22365	0.221033
1.52416e-11					0.229836	0.213962
5.08053e-12					0.270542	0.25459
0					0.250057	0.234599
8e-08									0.284645	0.291695	0.255927
1.6e-08									0.257757	0.268054	0.227644
3.2e-09									0.2493	0.296954*	0.281277
6.4e-10									0.259905	0.256605	0.236571
1.28e-10									0.239377	0.280522	0.257862
2.56e-11									0.232299	0.232271	0.242027
5.12e-12									0.227541	0.263763	0.235756
1.024e-12									0.236183	0.234783	0.264781
0									0.244321	0.212039	0.232616
3e-07
6e-08
1.2e-08
2.4e-09
4.8e-10
9.6e-11
1.92e-11
3.84e-12
7.68e-13
1.536e-13
3.072e-14
0
Supplemental Figure 1c
Log [Agonist] (M)	mouse GLP-1		mouse GIP		mouse Glucagon		DA-GIP		LA-Agonist		LA-Agonist Peptide Only
1e-07	0.3184	0.2665	0.1955	0.2082	0.037	0.034	0.2507	0.2525
2e-08	0.2668	0.2907	0.2634	0.2812	0.0336	0.0405	0.2601	0.2581
4e-09	0.2767	0.2613	0.2701	0.281	0.0363	0.0347	0.2698	0.2671
8e-10	0.295*	0.2617	0.288	0.2625	0.0382	0.0331	0.2651	0.2663
1.6e-10	0.2979*	0.2784	0.2664	0.2999*	0.0555	0.0522	0.2527	0.286
3.2e-11	0.2859	0.2679	0.2703	0.2602	0.1022	0.1081	0.2566	0.2622
6.4e-12	0.2812	0.2697	0.2553	0.2773	0.1969	0.1735	0.2616	0.258
1.28e-12	0.2702	0.2584	0.2656	0.2638	0.2127	0.2335	0.2447	0.2505
2.56e-13	0.277	0.2679	0.2739	0.2635	0.2414	0.238	0.2402	0.2639
5.12e-14	0.2684	0.2798	0.2798	0.2541	0.2714	0.2541	0.2508	0.2582
1.024e-14	0.2591	0.2456	0.2665	0.2564	0.2493	0.2504	0.2299	0.2659
8e-08									0.2548	0.2799	0.2646	0.2522
1.6e-08									0.2556	0.2888	0.2728	0.2713
3.2e-09									0.2415	0.2599	0.2293	0.245
6.4e-10									0.2637	0.2358	0.2296	0.2726
1.28e-10									0.235	0.2523	0.2452	0.2387
2.56e-11									0.2508	0.2427	0.2223	0.2657
5.12e-12									0.2336	0.2462	0.2349	0.2345
1.024e-12									0.2705	0.2336	0.2487	0.2269
0									0.2705	0.2261	0.2368	0.2403
Supplemental Figure 1d
Time (Min)	Giprfl/fl / Saline								Giprfl/fl / DA-GIP (250 nmol/kg)								GiprCell-/- / Saline								GiprCell-/- / DA-GIP (250 nmol/kg)
0	10.1431	14.8418	12.4009	16.0487	11.0516	9.52606	17.5132	10.9431	11.1805	20.0626	21.2221	10.4685	12.706	11.4991	9.065	18.8964	7.49197	7.69538	10.0617	16.2453	9.11246				15.6012	14.6791	10.7465	8.70565	12.8755	5.45789
30	10.3872	9.11924	11.8178	13.6281	8.0683	8.82091	14.2723	12.6382	9.68201	87.2079	94.4493	43.597	88.3741	58.1747	62.453	73.6609	7.05125	6.46815	9.22773	8.42087	8.35307				6.35288	9.83118	10.5499	6.59019	6.70546	12.7535
Supplemental Figure 1e
Time (Min)	Giprfl/fl/ Saline						Giprfl/fl/ LA-Agonist Peptide Only (250 nmol/kg)						GiprCell-/-/ Saline						GiprCell-/-/ LA-Agonist Peptide Only (250 nmol/kg)
0	6.19742	5.49118	7.71857	9.08449	9.09225		8.14542	12.6468	7.48574	10.5436	9.89163	10.6832	6.02668	13.7721	9.62776	10.497			7.672	6.67084	6.48458	17.4042	8.63436
30	5.81714	5.77057	9.00688	8.51018	7.02008		24.8625	61.2924	24.8237	114.183	104.265	83.2326	5.58431	10.365	6.46905	10.4271			9.65104	8.72749	7.9514	6.57771	10.5668
Supplemental Figure 2a
Time (Min)	GIPRfl/fl DA-GIP 150 nmol/kg								GIPRfl/fl muGIPR-Ab + DA-GIP 150 nmol/kg
0	5.56199	25.2152	20.2198	10.9729	18.6062	28.3941	6.47025	24.7321	12.8087	41.2064	26.6742	11.3594	21.7367	62.8983	94.156	14.4997
30	67.1401	24.6065	44.994	36.9646	18.8477	138.883	108.05	88.832	42.4238	31.8822	26.8771	20.7512	42.047	48.2116	73.7684	39.7377
60	40.3271	48.3372	80.6867	26.5293	15.9297	59.8643	50.946	52.6079	18.5385	9.91005	16.7606	6.79877	5.41706	20.2487	27.5245	24.6548
120	18.9637	62.3765	62.9176	1.66807	22.9349	17.3307	36.5201	18.5868	13.804	6.22869	11.2145	9.30132	6.69249	6.76979	11.5816	34.0562
180	14.2774	35.8728	36.3269	35.9984	8.01623	9.26267	12.171	6.96303	8.40272	4.16095	7.30121	4.57643	5.92916	4.74069	5.47503	13.7943
Supplemental Figure 2b
Time (Min)	GIPRCell-/- DA-GIP 150 nmol/kg								GIPRCell-/- muGIPR-Ab + DA-GIP 150 nmol/kg
0	13.6494	22.9735	15.8137	16.3838	28.9449	24.4325	143.0860699*		26.8191	17.9201	14.7026	32.9064	22.0846	17.0988	16.4321
30	19.5917	3.08843	15.3693	49.5063	34.8969	28.7323	95.97250292*		13.5044	85.0734	23.1861	60.4248	61.9997	32.8774	25.8819
60	12.2773	5.72625	10.3932	13.4465	17.6882	24.0944	48.13426045*		11.1951	11.4367	6.26734	25.1862	10.5284	28.5197	43.7186
120	17.3694	6.70215	13.3595	8.0742	12.3353	9.58153	31.2348288*		11.8908	17.4757	1.47482	15.6108	8.03555	15.4272	26.2974
180	9.49457	3.95804	8.52833	8.88584	6.93405	4.70204	16.22921568*		6.40262	8.53799	6.09342	9.26267	4.69238	8.57664	12.2097
Supplemental Figure 2c
	GIPRfl/fl DA-GIP 150 nmol/kg								GIPRfl/fl muGIPR-Ab + DA-GIP 150 nmol/kg								GIPRCell-/- DA-GIP 150 nmol/kg								GIPRCell-/- muGIPR-Ab + DA-GIP 150 nmol/kg
	36.78	74.98	44.4	24.92	13.75	19.43	16.81	19.67	8.65	10.99	7.75	21.54	11.43	12.41	17.11	20.88	23.49	27.36	34.7	26.94	17.79	20.76	27.6	19.62		4.29	9.19	14.05	14.35	15.26	14.63
Supplemental Figure 2d
	GIPRfl/fl DA-GIP 150 nmol/kg								GIPRfl/fl muGIPR-Ab + DA-GIP 150 nmol/kg								GIPRCell-/- DA-GIP 150 nmol/kg								GIPRCell-/- muGIPR-Ab + DA-GIP 150 nmol/kg
	9.55	9.59	5.19	8.93	6.66	10.69	47.49*	9.84		15.86	2.09	8.64	4.46	10.39	18.3	13.64	6.7	0.86	3.36	4.47	33.74	4.87	18.36	8.98	5.65	5.26	6.46	7.66	7.93	2.61	9.91
Supplemental Figure 2e
	GIPRfl/fl DA-GIP 150 nmol/kg								GIPRfl/fl muGIPR-Ab + DA-GIP 150 nmol/kg								GIPRCell-/- DA-GIP 150 nmol/kg								GIPRCell-/- muGIPR-Ab + DA-GIP 150 nmol/kg
	16.28	13.44	73.98*	16.66	6.06	6.56	12.85	9	27.59	3.15	14.36	5.47	28.74	7.92	10.15	9.89		10.86	9.82	9.98	6.18	8.27	21.6*	7.69	7.92	7.31	8.01	13.6	12.16	7.63	6.19
Supplemental Figure 2f
	GIPRfl/fl DA-GIP 150 nmol/kg								GIPRfl/fl muGIPR-Ab + DA-GIP 150 nmol/kg								GIPRCell-/- DA-GIP 150 nmol/kg								GIPRCell-/- muGIPR-Ab + DA-GIP 150 nmol/kg
	85.47	18.94	96.78	44.44	16.21	22.59	53.55	37.31	52.23	13.51	44.98	26.45	41.92	38.79	52.86	45.9	34.8	22.15	21.49	15.53	4.99*	23.55	56.62*	27.09	24.15	38.49	39	48.18	26.1	32.47	52.67
Supplemental Figure 2g
	DIO / Vehicle								Lean / Vehicle								DIO / muGIPR-Ab								Lean / muGIPR-Ab
	46.7	50.8	55.2	46.4	53.1	51.1	49.9	50.4	35.3	28.5	31.9	33.3	32.9	34.7	31.1	31	44.3	51.2	52.4	41.6	42.8	43.8	48.1	42.5	33	31.2	31.5	31.5	33.5	29.2	28.2	27.6
Supplemental Figure 2h
	DIO / Vehicle								Lean / Vehicle								DIO / muGIPR-Ab								Lean / muGIPR-Ab
	1.938	1.785	2.167	1.527	2.209	2.044	2.255	1.968	0.344	0.16	0.342	0.323	0.437	0.215	0.232	0.241	1.393	2.273	2.105	1.077	1.712	1.518	2.143	0.946	0.347	0.226	0.234	0.23	0.29	0.196	0.171	0.143
Supplemental Figure 2i
	DIO / Vehicle								Lean / Vehicle								DIO / muGIPR-Ab								Lean / muGIPR-Ab
	2.748	2.569	2.3	2.858	1.987	1.88	1.568	2.075	1.321	0.453	0.702	1.048	0.791	0.794	0.827	0.582	2.116	2.363	2.04	2.343	2.523	1.832	1.77	2.162	0.875	0.65	0.723	0.717	0.587	0.421	0.396	0.457
Supplemental Figure 2j
	DIO / Vehicle								Lean / Vehicle								DIO / muGIPR-Ab								Lean / muGIPR-Ab
	1.482	1.52	2.188	1.257	2.198	2.48	2.191	2.182	1.185	1.305	1.185	1.187	1.222	1.26	0.993	1.345	1.463	1.68	1.947	1.276	1.207	1.528	1.841	1.215	1.179	1.155	1.283	1.1	0.746	1.277	1.266	0.999
Supplemental Figure 2k	DIO / Vehicle								Lean / Vehicle								DIO / muGIPR-Ab								Lean / muGIPR-Ab
	38.36	22.56	38.19	24.62	29.37	17.42	25.48	22.87	26.68	20.27	26.63	28.42	22.26	20.12	33.1	20.67	27.27	18.93	29.43	15.4	8.85	20.97	39.82*	22.95	28.88	15.91	20.03	20.95	18.86	14.84	148.08*	43.18*
Supplemental Figure 2l
	DIO / Vehicle								Lean / Vehicle								DIO / muGIPR-Ab								Lean / muGIPR-Ab
	8.22	5.07	14.44	10.02	9	7.69	14.27	12.94	14.21	9.32	16.36	22.69	11.28	14.92	27.79	32.54	22.77	10.01	15.68	5.67	4.07	11.4	7.77	19.44	48.2*	7.41	16.16	15.7	15.05	19.01	30.23	16.49
Supplemental Figure 2m
	DIO / Vehicle								Lean / Vehicle								DIO / muGIPR-Ab								Lean / muGIPR-Ab
	24.26*	7.36	10.3	12.69	10.69	13.82	16.74	8.63	12.6	10.55	15.66	14.08	11.97	8.92	8.81	10.61	26.64	7.34	14.59	19.31	7.92	14.08	11.28	15.09	11.64	8.86	8.43	9.66	11.5	8.9	11.15	5.98
Supplemental Figure 2n
	DIO / Vehicle								Lean / Vehicle								DIO / muGIPR-Ab								Lean / muGIPR-Ab
	57.85	34.29	42.65	46.63	28.26	22.04	56.77	52.33	88.49	84.28	63.51	93.57	34.57*	102.3	67.75	76.32	110.12	38.73	64.87	82.68	42.69	63.45	51.91	75.21	127.48	69.78	64.97	70.95	59.36	71.7	70.32	94.46
Supplemental Figure 3c
Length HFD Feeding (Weeks)	Adipoq-Cre WT							Adipoq-Cre TG
-1	25	22.4	23.9	26.6	25.3	26.3	25	24.5	24.9	25.1	25.1	24.9	24.3	26.6
0	26.1	22.7	25.1	28.1	25.2	27.7	25.6	25.5	26.2	27.7	26.7	25.6	25.6	28.9
1	29.5	25.4	28.4	32.9	27.5	34.3	27.4	31.5	31.3	32.2	31.4	28.3	27.9	35.3
2	31.7	27	29.9	35.8	29.7	36.5	30.2	35	34.1	34.6	34.3	30.8	29.5	38.8
3	31.9	29.4	32.6	40.1	33	40.3	33.1	38.2	36.5	36.4	37.4	33.3	33.4	42.5
4	34.1	30.8	35.9	44.1	34.9	45.3	33.9	40.7	38.4	39.9	41.1	35.1	37.2	45.4
5	32.7	32.8	37.5	45.5	36.7	44.2	37	42.3	39.9	41.8	44.8	37.4	38.7	47
6	33.4	34.9	41.4	45.9	39	47.2	38.9	42.9	42.6	44.2	47.1	39.4	40.6	48.3
7	36.2	36.9	44.3	48.1	41.7	50.9	42.8	44.4	43.2	47.1	48.4	41.7	42.8	49.4
8	40.1	38.6	45.8	49.4	45	51.8	43.4	45.7	45.2	47.5	49.7	43.5	45.6	51.1
9	42.3	42.2	46.1	50.5	47.4	52.5	46.4	45.6	45.7	48.8	49	44.4	46.4	50.4
10	43	43.7	47.2	50.8	48.6	52.6	47.5	46	47.1	49	49.1	47.2	48.9	50.6
11	45.5	45.4	48.3	51.8	49.3	53.3	48.5	46.8	47.4	49.5	50.8	47.8	46.5	51.2
12	47	47.3	49.2	52.5	49.9	53	48	47.7	48.9	49.5	50.9	50.3	49	50.9
13	49.3	48	49	52.8	50.5	53.3	49.7	48.3	48.5	49.7	51.2	51.3	50.6	51.1
14	49.3	46.9	46.7	54	49.8	52.5	49.5	48	48.7	50.1	50.3	49.8	49.9	50.5
15	49.1	48.1	48.5	53.4	48.8	52.6	48.7	48.6	48.9	50.8	51.5	50.5	50.5	51.5
Supplemental Figure 3d
Length HFD Feeding (Weeks)	Adipoq-Cre WT							Adipoq-Cre TG
0	1.59	1.33	2.04	2.38	1.6	1.59	1.15	2.18	2.41	2.77	1.59	1	1.27	2.71
1
2
3
4
5
6
7
8	13.89	15	17.71	19.9	18.11	21.13	17.19	16.03	17.29	20.45	19.98	16.91	18.61	18.48
9
10
11
12
13
14	16.85	17.44	19.37	18.78	19.02	19.9	16.99	20.1	19.05	17.56	21.05	19.54	19.53	19.75
15
Supplemental Figure 3e
Length HFD Feeding (Weeks)	Adipoq-Cre WT							Adipoq-Cre TG
0	22.58	22.68	24.07	24.33	23.83	23.58	25.37	23.85	20.77	22.4	25.11	22.87	25.27	23.96
1
2
3
4
5
6
7
8	24.99	22.76	26.77	28.44	25.6	29.43	24.89	28.25	26.53	26.05	28.16	24.83	25.49	31.04
9
10
11
12
13
14	28.63	28.82	28.42	29.04	28.34	27.99	31.01	26.6	25.67	26.63	30.54	27.52	30.44	27.38
15
Supplemental Figure 3f
	Adipoq-Cre WT							Adipoq-Cre TG
	228	301	241	267	290	256	197	295	366	288	238	232	230	218
Supplemental Figure 4a
log[Rhodamine-GIP, M]	Vehicle Pretxt		DA-GIP Pretxt
-5.7	1177.2	1210.2	774.2	788.2
-6.3	570.2	727.2	321.2	388.2
-6.9	438.2	432.2	174.2	168.2
-7.5	415.2	341.2	112.2	133.2
-8.1	260.2	289.2	97.2	98.2
-8.7	192.2	189.2	76.2	80.2
-9.3	135.2	134.2	71.2	70.2
-9.9	114.2	119.2	41.2	55.2
-10.5	89.2	95.2	44.2	60.2
-11.1	72.2	75.2	33.2	38.2
-11.7	58.2	67.2	19.2	44.2
Supplemental Figure 4b
Time (min)	No DA-GIP				DA-GIP Pre-treatment
0	11878	13476	12724	12243	8260	9593	8309	5568
0	10483	12516	10757	14697	8148	7776	9747	5603
5	11884	12669	12721	13202	8285	10344	7807	8392
15	13371	17056	16510	15795	8404	10851	10039	8892
20	14034	14778	14672	12013	8508	8470	8214	10869
30	15931	16095	14405	15059	10237	8778	8164	8723
40	15975	18497	15283	17046	7996	8724	9315	10530
50	15020	19272	19898	17721	9358	6470	10886	9761
60	17713	20584	17872	17526	11176	10274	8672	9510
70	18665	22738	22777	21790	9689	12610	10958	12752
Supplemental Figure 5
Pancreatic Islets	Subcutaneous Adipose Tissue	Cerebral Cortex	Hindbrain	Striatum	Hippocampus	Hypothalamus	Epididymal Adipose Tissue	Cerebellum
1.2764	0.28332	0.02772	0.04464	0.11705	0.04683	0.03033	0.12461	0.02468
0.67509	0.14457	0.05572	0.05573	0.06404	0.05756	0.03877	0.1868	0.04227
1.0485	0.11369	0.05146	0.07066	0.09662	0.04389	0.04093	0.22854	0.02654
	0.30696	0.02146	0.08789	0.05597	0.05529	0.03315	0.07881	0.03384
	0.10517	0.04389	0.07064	0.05553	0.05861	0.04767	0.17969	0.02513
	0.19606	0.10653	0.08177	0.08779	0.05545	0.04857	0.1494	0.01943
	0.1782	0.06706	0.06419	0.09963	0.06292	0.02548	0.18478	0.02446
	0.17296	0.05148	0.06152	0.04426	0.06327	0.03886	0.23445	0.01851
	0.24732	0.05928	0.0696	0.03864	0.05117	0.04331	0.03193	0.03463
	0.36059	0.05139	0.07088	0.08939	0.0623	0.03855	0.15467	0.0336
	0.19081	0.04436	0.06681	0.06992	0.06739	0.03202	0.16877	0.02994
	0.2371	0.03836	0.06597	0.06553	0.06228	0.05085	0.14614	0.02018
	0.48804	0.06871	0.06952	0.07217	0.07344	0.03668	0.13073	0.02583
	0.35548	0.03238	0.05901	0.07836	0.06413	0.04192	0.24109	0.03144
	0.21106	0.05477	0.05167	0.08807	0.10397	0.06207	0.08992	0.02367
	0.06874	0.08391	0.07522	0.05829	0.0536	0.05899	0.18492	0.01934
	0.15912	0.0512	0.04672	0.07645	0.06378	0.03804	0.12206	0.02707
	0.1488	0.07417	0.07341	0.05365	0.07114	0.05273	0.31949	0.02986
	0.17168		0.0729	0.05757	0.07301	0.04246	0.24357
	0.25142		0.08829		0.05106	0.05499	0.19015
	0.18957		0.0741			0.0509	0.26219
[truncated: 7 more columns]
